# Supplementary material for: Dietary Intake Influences Adult Fertility and Offspring Fitness in Zebrafish
Source: PLoS One. 2016 Nov 21;11(11):e0166394. doi: 10.1371/journal.pone.0166394 (PMC5117665; doi:10.1371/journal.pone.0166394)
Supplement: S1 Table — Body parameters describing the F0 fish in groups 1, 2, and 3. Standard length, caudal fin length, total RGB, and weight were measured for every fish and the values are given as the mean ± SEM for the three tanks. Gonad and brain weight were measured for two males and two females from each tank and the values are given as the mean ± SEM for the three tanks. Less fish from cohort 1 were available for dissection so this data is absent. Lipid measurements were made from three males and three females from each tank and the values are given as the mean ± SEM for the three tanks. (XLSX) [file pone.0166394.s009.xlsx]

## Sheet: Sheet1
			Group 1		Group 2		Group 3
Variable	Arm	Time	Male	Female	Male	Female	Male	Female
Standard length (mm)	5 mg	Before	22.4 ± 0.4	22.1 ± 0.3	21.8 ± 0.4	21.7 ± 0.4	22.8 ± 0.3	22.3 ± 0.4
	5 mg	After	21.7 ± 0.4	21.4 ± 0.3	21.4 ± 0.4	21.2 ± 0.4	22.3 ± 0.3	21.9 ± 0.4
	60 mg	Before	22.1 ± 0.4	21.4 ± 0.5	21.9 ± 0.4	21.8 ± 0.4	21.7 ± 0.4	21.3 ± 0.3
	60 mg	After	25.4 ± 0.2	24.6 ± 0.3	25.4 ± 0.2	24.7 ± 0.3	25.7 ± 0.3	24.5 ± 0.3
Caudal fin (mm)	5 mg	Before	5.8 ± 0.1	5.7 ± 0.1	6.2 ± 0.1	6.2 ± 0.1	6.9 ± 0.4	7.0 ± 0.5
	5 mg	After	5.9 ± 0.1	5.8 ± 0.1	6.1 ± 0.1	6.1 ± 0.1	6.7 ± 0.4	7.0 ± 0.5
	60 mg	Before	5.7 ± 0.1	5.6 ± 0.1	6.1 ± 0.1	6.1 ± 0.1	7.1 ± 0.5	6.7 ± 0.4
	60 mg	After	6.2 ± 0.1	6.1 ± 0.1	6.7 ± 0.1	6.6 ± 0.1	8.5 ± 0.7	7.3 ± 0.5
Total RGB	5 mg	Before	365 ± 6	366 ± 6	355 ± 3	353 ± 4	348 ± 4	357 ± 3
	5 mg	After	320 ± 5	321 ± 3	342 ± 2	334 ± 3	331 ± 2	333 ± 2
	60 mg	Before	354 ± 4	362 ± 4	348 ± 3	355 ± 3	346 ± 4	353 ± 3
	60 mg	After	301 ± 4	321 ± 4	331 ± 4	343 ± 3	328 ± 2	343 ± 4
Weight (mg)	5 mg	Before	214 ± 10	241 ± 19	211 ± 14	255 ± 17	234 ± 10	255 ± 14
	5 mg	After	152 ± 6	165 ± 8	150 ± 11	183 ± 10	173 ± 8	191 ± 10
	60 mg	Before	198 ± 11	206 ± 15	211 ± 12	247 ± 18	205 ± 11	236 ± 15
	60 mg	After	310 ± 7	330 ± 16	330 ± 9	357 ± 14	329 ± 9	355 ± 14
Gonad weight (mg)	5 mg	After	-	-	1.2 ± 0.2	19.9 ± 10.4	1.7 ± 0.2	18.1 ± 3.4
	60 mg	After	-	-	2.3 ± 0.2	30.9 ± 4.4	2.4 ± 0.3	22.8 ± 2.8
Brain weight (mg)	5 mg	After	-	-	5.5 ± 0.5	4.6 ± 0.3	4.7 ± 0.4	4.0 ± 0.5
	60 mg	After	-	-	6.0 ± 0.5	5.3 ± 0.3	6.2 ± 0.3	5.0 ± 0.1
ORO total area (px x10^6)	5 mg	After	5.5 ± 0.2	7.3 ± 1.7	1.7 ± 0.2	2.8 ± 0.6	2.6 ± 0.5	4.0 ± 0.8
	60 mg	After	4.2 ± 0.6	8.2 ± 1.1	2.3 ± 0.4	5.3 ± 1.1	3.5 ± 0.7	6.9 ± 2.3
ORO droplet number (x1000)	5 mg	After	142 ± 22	173 ± 30	70 ± 17	104 ± 31	129 ± 39	102 ± 14
	60 mg	After	132 ± 7	164 ± 38	104 ± 26	199 ± 10	135 ± 18	141 ± 29
ORO avg droplet area (px)	5 mg	After	41 ± 6	46 ± 16	27 ± 5	30 ± 5	22 ± 2	41 ± 11
	60 mg	After	32 ± 3	55 ± 12	23 ± 4	26 ± 5	25 ± 3	48 ± 8
