# Supplementary material for: Dietary Intake Influences Adult Fertility and Offspring Fitness in Zebrafish
Source: PLoS One. 2016 Nov 21;11(11):e0166394. doi: 10.1371/journal.pone.0166394 (PMC5117665; doi:10.1371/journal.pone.0166394)
Supplement: S2 Table — The 1,630 genes found by RNA-seq to have significantly different expression in the eggs of the 5 and 60 mg females of group 3. Each gene is identified by the gene_id, gene_symbol, and chr_locus. The expression of each gene in the 5 mg and 60 mg samples is given as the FPKM in value_1 and value_2, respectively. The direction and degree of the differential expression is given as the log2(fold_change). The statistical significance of the difference is indicated by the test_stat, p_value, and q_value. Only the significantly altered genes are provided, the significance cut-off was p = 0.005. (XLSX) [file pone.0166394.s010.xlsx]

## Sheet: Sheet1
test_id	gene_id	gene_symbol	chr_locus	sample_1	sample_2	value_1	value_2	log2(fold_change)	test_stat	p_value	q_value	significant
XLOC_000079	XLOC_006298	maea	14:22125133-22142335	5_mg	60_mg	119.884	90.4957	-0.405714	-1.76161	0.0054	0.0496999	yes
XLOC_000090	XLOC_009243	im:7154842	17:45744867-45766706	5_mg	60_mg	1.59969	4.12951	1.36817	1.53142	0.0054	0.0496999	yes
XLOC_000139	XLOC_009581	ENSDARG00000094627	17:24430789-24432082	5_mg	60_mg	5.07505	1.00513	-2.33604	-2.66395	0.0054	0.0496999	yes
XLOC_000171	XLOC_009627	sly1	17:28829862-28856505	5_mg	60_mg	30.2675	20.9527	-0.530632	-1.71871	0.0054	0.0496999	yes
XLOC_000188	XLOC_014238	si:dkeyp-117h8.2	20:25689567-25699529	5_mg	60_mg	1.29804	0.579739	-1.16285	-1.61164	0.0054	0.0496999	yes
XLOC_000221	XLOC_019971	tbc1d16	3:18166336-18227786	5_mg	60_mg	30.6265	45.3213	0.565406	1.76507	0.0054	0.0496999	yes
XLOC_000227	XLOC_026181	mlpha	6:15505818-15541514	5_mg	60_mg	1.18339	2.80688	1.24605	1.59777	0.0054	0.0496999	yes
XLOC_000228	XLOC_029978	traf3ip1	9:46673650-46735728	5_mg	60_mg	9.48143	5.2654	-0.84856	-1.76682	0.0054	0.0496999	yes
XLOC_000229	XLOC_008428	pbxip1b	16:24930467-24955822	5_mg	60_mg	3.73227	1.05642	-1.82087	-1.61209	0.00535	0.0494826	yes
XLOC_000236	XLOC_011700	si:dkey-119m17.2	19:25920814-25949956	5_mg	60_mg	9.64886	4.22729	-1.19063	-1.86557	0.00535	0.0494826	yes
XLOC_000265	XLOC_020901	ccdc47	3:31843234-31852690	5_mg	60_mg	47.7541	34.2556	-0.479286	-1.73345	0.00535	0.0494826	yes
XLOC_000266	XLOC_005329	cdhr1a	13:29704257-29729206	5_mg	60_mg	1.17795	0.388	-1.60215	-1.66095	0.0053	0.0491109	yes
XLOC_000271	XLOC_012038	zp3b	2:5895635-5901186	5_mg	60_mg	149.122	197.533	0.405602	1.71583	0.0053	0.0491109	yes
XLOC_000275	XLOC_015567	rbm41	21:36976332-36994394	5_mg	60_mg	8.30092	4.71606	-0.81569	-1.6554	0.0053	0.0491109	yes
XLOC_000278	XLOC_018912	snx1	25:6265391-6297495	5_mg	60_mg	73.3507	98.5823	0.426518	1.70158	0.0053	0.0491109	yes
XLOC_000280	XLOC_026311	ttc4	6:30369164-30375807	5_mg	60_mg	10.3001	5.62274	-0.873316	-1.96768	0.0053	0.0491109	yes
XLOC_000283	XLOC_025783	SFT2D2 (2 of 2)	6:36788141-36792403	5_mg	60_mg	79.7201	50.7409	-0.651796	-1.79429	0.00525	0.0487983	yes
XLOC_000294	XLOC_001045	cldng	1:33277724-33279850	5_mg	60_mg	1995.97	1506.88	-0.405521	-1.8943	0.0052	0.0483635	yes
XLOC_000309	XLOC_005846	zgc:66433	14:21919967-22001855	5_mg	60_mg	12.3155	20.757	0.753118	2.01107	0.0052	0.0483635	yes
XLOC_000321	XLOC_006103	SIMC1	14:52610969-52630071	5_mg	60_mg	16.4621	10.6605	-0.626873	-1.61676	0.0052	0.0483635	yes
XLOC_000334	XLOC_007514	zgc:112998	15:42920274-42925911	5_mg	60_mg	12.2533	20.0137	0.707816	2.01814	0.0052	0.0483635	yes
XLOC_000339	XLOC_014626	CABZ01100267.1	21:1801894-1808089	5_mg	60_mg	40.3358	20.2074	-0.997177	-2.07596	0.0052	0.0483635	yes
XLOC_000362	XLOC_030167	spopla	9:10275669-10292784	5_mg	60_mg	45.5488	32.5405	-0.485174	-1.73135	0.0052	0.0483635	yes
XLOC_000364	XLOC_009066	znf593	17:24512934-24514973	5_mg	60_mg	82.3717	54.4785	-0.596461	-1.84557	0.00515	0.0480773	yes
XLOC_000405	XLOC_010158	atmin	18:29899721-29904880	5_mg	60_mg	14.0096	8.53286	-0.715315	-1.73236	0.00515	0.0480773	yes
XLOC_000420	XLOC_013382	epb41l3b	2:58969929-59038058	5_mg	60_mg	9.00806	14.1856	0.655137	2.17731	0.00515	0.0480773	yes
XLOC_000423	XLOC_023980	thy1	5:31432547-31441783	5_mg	60_mg	504.171	667.827	0.405562	1.65907	0.00515	0.0480773	yes
XLOC_000431	XLOC_003365	lims1	11:34434876-34454717	5_mg	60_mg	8.78097	5.70197	-0.62292	-1.74004	0.0051	0.0477294	yes
XLOC_000460	XLOC_006132	ANKRD50	14:475717-479248	5_mg	60_mg	33.6674	23.9814	-0.489434	-1.69204	0.0051	0.0477294	yes
XLOC_000488	XLOC_026076	ubn2	6:7576390-7603409	5_mg	60_mg	12.5455	8.56711	-0.550288	-1.59046	0.0051	0.0477294	yes
XLOC_000520	XLOC_028020	znf609	7:55791178-55910717	5_mg	60_mg	33.4772	24.7961	-0.433062	-1.60853	0.0051	0.0477294	yes
XLOC_000522	XLOC_008385	abcb5	16:21497822-21525694	5_mg	60_mg	31.2531	21.5233	-0.538095	-1.6055	0.00505	0.0473797	yes
XLOC_000528	XLOC_009314	CABZ01074984.2	17:53818786-53820948	5_mg	60_mg	0.59774	3.58878	2.5859	3.22625	0.00505	0.0473797	yes
XLOC_000551	XLOC_010878	zgc:86598	19:3697799-3795238	5_mg	60_mg	46.5664	65.4144	0.490317	2.23436	0.00505	0.0473797	yes
XLOC_000558	XLOC_017350	PLEKHG5 (1 of 2)	23:37680668-37815357	5_mg	60_mg	17.2991	12.6287	-0.453991	-1.66555	0.00505	0.0473797	yes
XLOC_000586	XLOC_021100	nsmce1	3:42532225-42547346	5_mg	60_mg	51.7779	32.5309	-0.670523	-1.82902	0.00505	0.0473797	yes
XLOC_000743	XLOC_022330	ENSDARG00000096001,si:dkey-240n22.7	4:60992874-61025675	5_mg	60_mg	20.6043	10.3163	-0.998016	-1.82566	0.00505	0.0473797	yes
XLOC_000750	XLOC_023788	ppil2	5:14111126-14182332	5_mg	60_mg	96.2991	71.6757	-0.426039	-1.68067	0.00505	0.0473797	yes
XLOC_000769	XLOC_025158	ccnh	5:49645426-49758231	5_mg	60_mg	129.4	75.8951	-0.769759	-1.99466	0.00505	0.0473797	yes
XLOC_000776	XLOC_000228	ZMYND10	1:21465389-21477477	5_mg	60_mg	2.93835	1.01599	-1.53212	-2.00121	0.005	0.0471464	yes
XLOC_000827	XLOC_000321	CNNM2 (1 of 2)	1:31179272-31253329	5_mg	60_mg	1.16187	0.467006	-1.31493	-1.66365	0.005	0.0471464	yes
XLOC_000858	XLOC_011576	stmn1a	19:16640048-16642794	5_mg	60_mg	382.965	288.731	-0.407489	-1.81992	0.005	0.0471464	yes
XLOC_000898	XLOC_026295	tomm70a	6:28659836-28675456	5_mg	60_mg	141.82	106.72	-0.410234	-1.72925	0.005	0.0471464	yes
XLOC_000905	XLOC_026723	HIST1H4A	7:6753294-6753606	5_mg	60_mg	1360.61	1843.75	0.438395	1.79773	0.005	0.0471464	yes
XLOC_000909	XLOC_002139	pip5k1ba	10:15909882-15948413	5_mg	60_mg	1.07272	0.316439	-1.76128	-1.46838	0.00495	0.0468221	yes
XLOC_000949	XLOC_002601	tax1bp3	11:6170781-6179720	5_mg	60_mg	21.3242	12.4619	-0.774966	-2.04033	0.00495	0.0468221	yes
XLOC_000956	XLOC_009083	srrm1	17:25267800-25282040	5_mg	60_mg	31.6576	16.8934	-0.906094	-1.64084	0.00495	0.0468221	yes
XLOC_000963	XLOC_027090	atp6v0d1	7:36541048-36549613	5_mg	60_mg	84.2905	62.0672	-0.441539	-1.71864	0.00495	0.0468221	yes
XLOC_000980	XLOC_000278	pspc1	1:26774853-26830272	5_mg	60_mg	11.9333	7.33693	-0.70175	-1.76478	0.0049	0.0464664	yes
XLOC_000993	XLOC_003734	RSL1D1	12:20480933-20490249	5_mg	60_mg	75.3067	52.9383	-0.508466	-1.79262	0.0049	0.0464664	yes
XLOC_001005	XLOC_008114	ube2e2	16:53527080-53596992	5_mg	60_mg	3.15936	1.2054	-1.39012	-1.76666	0.0049	0.0464664	yes
XLOC_001008	XLOC_009168	mpp5a	17:34353761-34409463	5_mg	60_mg	21.527	14.9688	-0.524185	-1.60045	0.0049	0.0464664	yes
XLOC_001035	XLOC_010959	snx27a	19:9235374-9270430	5_mg	60_mg	32.1959	44.7724	0.475733	2.083	0.0049	0.0464664	yes
XLOC_001045	XLOC_012242	trnau1apl	2:23546709-23553511	5_mg	60_mg	42.4375	26.4042	-0.684574	-1.9032	0.0049	0.0464664	yes
XLOC_001125	XLOC_015180	CABZ01076275.1	21:939425-1004051	5_mg	60_mg	0.741311	0.333291	-1.1533	-1.64014	0.0049	0.0464664	yes
XLOC_001153	XLOC_025976	SMPD2 (1 of 2)	6:54642652-54660164	5_mg	60_mg	18.1427	12.8606	-0.496435	-1.85015	0.0049	0.0464664	yes
XLOC_001165	XLOC_001884	dscama	10:40115940-40298483	5_mg	60_mg	2.60728	1.37367	-0.924504	-1.70229	0.00485	0.046226	yes
XLOC_001175	XLOC_013088	cenpl	2:33846612-33891364	5_mg	60_mg	94.1778	65.3666	-0.526833	-1.8372	0.00485	0.046226	yes
XLOC_001183	XLOC_017960	CTC1	23:45325888-45375294	5_mg	60_mg	1.76117	3.76047	1.09438	1.94697	0.00485	0.046226	yes
XLOC_001194	XLOC_022570	PLXNB2 (5 of 5)	4:13701700-13707771	5_mg	60_mg	1.00538	0.309249	-1.7009	-1.79497	0.00485	0.046226	yes
XLOC_001267	XLOC_005989	ebf1a	14:36182878-36409370	5_mg	60_mg	6.28975	3.28988	-0.934967	-1.7015	0.0048	0.045866	yes
XLOC_001275	XLOC_009603	FAM190B (1 of 2)	17:26319355-26361863	5_mg	60_mg	25.6935	19.003	-0.435179	-1.66076	0.0048	0.045866	yes
XLOC_001284	XLOC_029812	fdx1	9:30554003-30578028	5_mg	60_mg	190.194	135.899	-0.484929	-1.72584	0.0048	0.045866	yes
XLOC_001299	XLOC_006608	sbds	15:1880994-1887539	5_mg	60_mg	44.7169	27.5173	-0.700483	-1.91873	0.00475	0.0454751	yes
XLOC_001319	XLOC_007789	znf687a	16:24111673-24131058	5_mg	60_mg	27.6436	18.5883	-0.572555	-1.72515	0.00475	0.0454751	yes
XLOC_001434	XLOC_016656	mbd3b	22:20610856-20627983	5_mg	60_mg	18.3251	11.4354	-0.680311	-1.80988	0.00475	0.0454751	yes
XLOC_001439	XLOC_000294	RAPH1 (2 of 2)	1:28609575-28692942	5_mg	60_mg	66.207	8.99957	-2.87906	-1.9574	0.0047	0.0450827	yes
XLOC_001476	XLOC_000405	irf2a	1:40222309-40242717	5_mg	60_mg	80.6527	55.4193	-0.541332	-1.87287	0.0047	0.0450827	yes
XLOC_001505	XLOC_005263	vps26a	13:23198479-23207593	5_mg	60_mg	97.5253	72.8753	-0.420346	-1.74274	0.0047	0.0450827	yes
XLOC_001510	XLOC_010118	lysmd4	18:24345882-24356368	5_mg	60_mg	3.00596	1.15452	-1.38053	-1.99601	0.0047	0.0450827	yes
XLOC_001560	XLOC_014760	dcaf12	21:10307344-10335975	5_mg	60_mg	19.9351	28.8407	0.532801	1.96766	0.0047	0.0450827	yes
XLOC_001566	XLOC_016664	org	22:21010303-21015583	5_mg	60_mg	683	902.361	0.40182	1.96248	0.0047	0.0450827	yes
XLOC_001608	XLOC_017787	si:ch211-197l9.5	23:31274137-31298929	5_mg	60_mg	12.2523	6.01904	-1.02545	-1.7567	0.0047	0.0450827	yes
XLOC_001633	XLOC_020337	metrnl	3:49633627-49649825	5_mg	60_mg	50.9427	71.0414	0.479786	1.79015	0.0047	0.0450827	yes
XLOC_001647	XLOC_029457	vps13a	8:54270455-54369808	5_mg	60_mg	14.877	10.7995	-0.462121	-1.62755	0.0047	0.0450827	yes
XLOC_001700	XLOC_001560	ugcg	10:11004087-11060023	5_mg	60_mg	66.8614	49.1843	-0.442974	-1.71653	0.00465	0.0448613	yes
XLOC_001726	XLOC_015566	ripply1	21:36930712-36937075	5_mg	60_mg	2.15268	0.638118	-1.75424	-1.60543	0.00465	0.0448613	yes
XLOC_001731	XLOC_016184	si:dkeyp-98a7.3,si:dkeyp-98a7.4,si:dkeyp-98a7.5	22:26162259-26250821	5_mg	60_mg	770.633	530.004	-0.540042	-1.77377	0.00465	0.0448613	yes
XLOC_001744	XLOC_006377	PRSS23	14:31673548-31674676	5_mg	60_mg	2.26106	5.71717	1.3383	1.54426	0.0046	0.0444647	yes
XLOC_001782	XLOC_011703	asns	19:26140027-26163667	5_mg	60_mg	17.3448	11.6506	-0.574096	-1.75551	0.0046	0.0444647	yes
XLOC_001788	XLOC_013370	CR774186.3	2:58340427-58353694	5_mg	60_mg	4.88293	2.67406	-0.868718	-1.73014	0.0046	0.0444647	yes
XLOC_001793	XLOC_027673	ndufs2	7:20254851-20279641	5_mg	60_mg	59.1884	82.7038	0.482638	1.68647	0.0046	0.0444647	yes
XLOC_001799	XLOC_028057	plcb3	7:60732190-60827674	5_mg	60_mg	19.2176	14.0365	-0.453247	-1.65945	0.0046	0.0444647	yes
XLOC_001801	XLOC_001608	CHSY3	10:16543641-16699699	5_mg	60_mg	0.537078	1.33369	1.31222	1.69685	0.00455	0.0441235	yes
XLOC_001830	XLOC_002060	inpp5ja	10:6859938-6894636	5_mg	60_mg	3.33737	1.47403	-1.17894	-1.61029	0.00455	0.0441235	yes
XLOC_001863	XLOC_009899	dut	18:4729029-4735630	5_mg	60_mg	109.593	155.565	0.505363	2.32575	0.00455	0.0441235	yes
XLOC_001884	XLOC_021064	RETSAT (2 of 2)	3:39186596-39192895	5_mg	60_mg	1.0019	0.284452	-1.81649	-1.74461	0.00455	0.0441235	yes
XLOC_001895	XLOC_026083	CABZ01025393.1	6:7710333-7760265	5_mg	60_mg	2.35344	5.82271	1.30692	2.1975	0.00455	0.0441235	yes
XLOC_001952	XLOC_029591	si:ch1073-75o15.3	9:8443721-8445893	5_mg	60_mg	160.919	115.201	-0.482185	-1.7427	0.00455	0.0441235	yes
XLOC_001955	XLOC_001830	si:ch211-170h2.3	10:35960985-35975303	5_mg	60_mg	0	1.00357	inf	#NAME?	0.0045	0.0438086	yes
XLOC_002014	XLOC_014736	rx3	21:9291472-9294542	5_mg	60_mg	4.61451	1.91143	-1.27153	-1.80702	0.0045	0.0438086	yes
XLOC_002029	XLOC_017434	hmgb2b	23:45378521-45382172	5_mg	60_mg	185.771	251.999	0.439893	2.21283	0.0045	0.0438086	yes
XLOC_002060	XLOC_023402	si:dkey-14o6.7	4:48718444-48786306	5_mg	60_mg	6.85853	2.8475	-1.2682	-1.93652	0.0045	0.0438086	yes
XLOC_002068	XLOC_001319	CABZ01059390.1	1:56969372-56981222	5_mg	60_mg	21.7262	13.8373	-0.650878	-1.83159	0.00445	0.0434345	yes
XLOC_002069	XLOC_011625	dazl	19:20871400-20886168	5_mg	60_mg	168.088	125.063	-0.426563	-1.68796	0.00445	0.0434345	yes
XLOC_002070	XLOC_027100	cebpg	7:39481772-39487287	5_mg	60_mg	73.8671	54.5568	-0.437173	-1.68919	0.00445	0.0434345	yes
XLOC_002071	XLOC_000858	OCIAD1 (2 of 2)	1:13290842-13311472	5_mg	60_mg	19.7246	8.36612	-1.23736	-2.18733	0.0044	0.0430305	yes
XLOC_002078	XLOC_011081	kat2b	19:21206643-21237443	5_mg	60_mg	1.05645	0.443069	-1.25362	-1.76746	0.0044	0.0430305	yes
XLOC_002105	XLOC_010033	C18H16orf70	18:17153026-17166178	5_mg	60_mg	26.8373	16.8429	-0.672095	-1.70737	0.00435	0.0425971	yes
XLOC_002139	XLOC_015962	pdhb	22:10311975-10322652	5_mg	60_mg	12.2097	20.6496	0.758082	1.80285	0.00435	0.0425971	yes
XLOC_002145	XLOC_016994	PRPF6 (1 of 2)	23:7295079-7303048	5_mg	60_mg	34.5995	55.2912	0.676299	2.44132	0.00435	0.0425971	yes
XLOC_002185	XLOC_019649	CABZ01086354.2	25:36182654-36183146	5_mg	60_mg	33.091	60.4228	0.868656	2.19112	0.00435	0.0425971	yes
XLOC_002192	XLOC_019085	rad52	25:21769144-21785683	5_mg	60_mg	57.248	38.8858	-0.557981	-1.75322	0.0043	0.0422177	yes
XLOC_002194	XLOC_028870	si:ch211-166a6.5	8:4646178-4708511	5_mg	60_mg	14.1455	21.1968	0.5835	1.47829	0.0043	0.0422177	yes
XLOC_002196	XLOC_030567	CCDC89	9:49374462-49394943	5_mg	60_mg	3.11402	0.930584	-1.74257	-2.15519	0.0043	0.0422177	yes
XLOC_002209	XLOC_005346	wdfy4	13:31204562-31292318	5_mg	60_mg	26.5685	14.5402	-0.869663	-1.07539	0.00425	0.0418089	yes
XLOC_002228	XLOC_008167	PHLDB3 (1 of 2)	16:58344911-58350917	5_mg	60_mg	22.4222	9.8752	-1.18305	-1.7754	0.00425	0.0418089	yes
XLOC_002229	XLOC_013152	si:ch211-14a17.10	2:37936318-37964030	5_mg	60_mg	3.95576	1.60074	-1.30522	-1.79759	0.00425	0.0418089	yes
XLOC_002296	XLOC_018237	dip2c	24:27893527-28093295	5_mg	60_mg	2.70946	1.07267	-1.3368	-1.26808	0.00425	0.0418089	yes
XLOC_002304	XLOC_026495	rhoae	6:48323191-48358433	5_mg	60_mg	22.744	15.5805	-0.545746	-1.83353	0.00425	0.0418089	yes
XLOC_002332	XLOC_028444	zgc:100920	8:23946097-23956490	5_mg	60_mg	3.17356	0.82132	-1.95009	-2.38661	0.00425	0.0418089	yes
XLOC_002347	XLOC_002070	si:ch211-251f6.6	10:7087702-7089073	5_mg	60_mg	1.84007	0.163106	-3.49588	-1.80158	0.0042	0.0414802	yes
XLOC_002357	XLOC_002105	ak3	10:10966789-10977896	5_mg	60_mg	3.02425	1.28672	-1.23288	-1.71603	0.0042	0.0414802	yes
XLOC_002481	XLOC_010886	btr26	19:4854822-4867390	5_mg	60_mg	30.8757	16.1679	-0.93334	-1.87754	0.0042	0.0414802	yes
XLOC_002485	XLOC_010984	necap1	19:11018577-11030565	5_mg	60_mg	28.5508	41.7758	0.549136	1.75035	0.0042	0.0414802	yes
XLOC_002497	XLOC_011813	elp2	19:36240004-36290800	5_mg	60_mg	23.549	33.9219	0.52655	1.80547	0.0042	0.0414802	yes
XLOC_002510	XLOC_014703	si:dkey-93m18.3	21:6117510-6120175	5_mg	60_mg	17.2671	6.48722	-1.41235	-2.20553	0.0042	0.0414802	yes
XLOC_002511	XLOC_025613	mif4gda	6:18658684-18665372	5_mg	60_mg	7.66645	1.72789	-2.14955	-1.811	0.0042	0.0414802	yes
XLOC_002522	XLOC_001895	git2b	10:41650107-41683584	5_mg	60_mg	12.2095	8.32898	-0.551794	-1.69634	0.00415	0.0411761	yes
XLOC_002525	XLOC_004666	si:ch211-233a24.2	13:12670248-12855089	5_mg	60_mg	20.8619	15.6995	-0.410153	-1.62437	0.00415	0.0411761	yes
XLOC_002550	XLOC_027542	pfdn2	7:8305445-8321806	5_mg	60_mg	46.4588	31.8677	-0.543856	-1.88259	0.00415	0.0411761	yes
XLOC_002592	XLOC_028447	gid8a	8:24000160-24004927	5_mg	60_mg	79.9426	42.9884	-0.895018	-1.74902	0.00415	0.0411761	yes
XLOC_002601	XLOC_008388	plekha8	16:22353236-22381974	5_mg	60_mg	16.4562	9.97199	-0.722682	-1.86226	0.0041	0.0407879	yes
XLOC_002633	XLOC_015358	zgc:86764	21:19138090-19150691	5_mg	60_mg	165.087	122.833	-0.426523	-1.84547	0.0041	0.0407879	yes
XLOC_002699	XLOC_019634	NUP160 (1 of 2)	25:35759465-35787647	5_mg	60_mg	38.0138	52.0149	0.452403	1.78697	0.0041	0.0407879	yes
XLOC_002709	XLOC_022050	si:ch211-223a21.4	4:48024071-48030703	5_mg	60_mg	3.24983	0.932088	-1.80183	-2.02	0.0041	0.0407879	yes
XLOC_002712	XLOC_027582	rplp2l	7:13785984-13795706	5_mg	60_mg	218.346	321.597	0.558634	1.78527	0.0041	0.0407879	yes
XLOC_002726	XLOC_001175	serhl	1:46120977-46133467	5_mg	60_mg	20.4336	11.8168	-0.790099	-1.90609	0.00405	0.0404246	yes
XLOC_002728	XLOC_002957	tdrd3	11:43846656-43896032	5_mg	60_mg	22.1347	31.3282	0.501153	1.83057	0.00405	0.0404246	yes
XLOC_002734	XLOC_005713	lbx2	14:5391970-5395171	5_mg	60_mg	5.7541	2.80208	-1.03809	-1.68722	0.00405	0.0404246	yes
XLOC_002754	XLOC_008055	rundc3b	16:45917536-45958497	5_mg	60_mg	25.5292	16.2011	-0.656061	-1.67682	0.00405	0.0404246	yes
XLOC_002771	XLOC_013049	e2f5	2:31392511-31402125	5_mg	60_mg	21.2526	30.4761	0.520042	2.14298	0.00405	0.0404246	yes
XLOC_002778	XLOC_000909	tma16	1:18501264-18505933	5_mg	60_mg	77.9032	50.2847	-0.631561	-1.99338	0.004	0.0400587	yes
XLOC_002803	XLOC_001726	vps36	10:25060479-25108610	5_mg	60_mg	38.9224	22.7778	-0.772973	-1.86382	0.004	0.0400587	yes
XLOC_002815	XLOC_019025	ELMO3	25:17790722-17835572	5_mg	60_mg	3.38408	1.91504	-0.82139	-1.8331	0.004	0.0400587	yes
XLOC_002819	XLOC_020087	RABEP2	3:26863438-26878034	5_mg	60_mg	18.8363	12.6185	-0.577973	-1.71734	0.004	0.0400587	yes
XLOC_002831	XLOC_021509	ncaph2	4:17510171-17520419	5_mg	60_mg	58.9686	42.1558	-0.484215	-1.81273	0.004	0.0400587	yes
XLOC_002834	XLOC_026582	mars	6:58823880-58877660	5_mg	60_mg	44.6178	60.6861	0.443749	1.9169	0.004	0.0400587	yes
XLOC_002844	XLOC_028338	abl2	8:15476537-15499855	5_mg	60_mg	33.7408	24.6263	-0.454295	-1.68024	0.004	0.0400587	yes
XLOC_002850	XLOC_030121	ACVR1C	9:5289139-5330274	5_mg	60_mg	6.33737	2.28069	-1.47441	-1.78591	0.004	0.0400587	yes
XLOC_002851	XLOC_005270	phactr2	13:24143356-24180068	5_mg	60_mg	40.4048	26.7884	-0.592918	-1.8976	0.00395	0.0397704	yes
XLOC_002862	XLOC_014610	zer1	21:6013-18351	5_mg	60_mg	31.2931	45.2038	0.530601	2.13814	0.00395	0.0397704	yes
XLOC_002863	XLOC_023959	ncaph	5:29904203-29915494	5_mg	60_mg	74.1025	98.7017	0.413552	1.78555	0.00395	0.0397704	yes
XLOC_002866	XLOC_030474	appb	9:35997718-36041081	5_mg	60_mg	1.97075	0.645905	-1.60935	-1.32811	0.00395	0.0397704	yes
XLOC_002870	XLOC_001183	ebpl	1:47157319-47161104	5_mg	60_mg	10.933	4.7466	-1.20372	-1.85572	0.0039	0.0393727	yes
XLOC_002873	XLOC_004294	im:7158374	12:23716966-23752016	5_mg	60_mg	20.983	14.2246	-0.560834	-1.81282	0.0039	0.0393727	yes
XLOC_002877	XLOC_006142	arl9	14:1201720-1210348	5_mg	60_mg	20.0152	31.9559	0.674986	2.34069	0.0039	0.0393727	yes
XLOC_002878	XLOC_011084	txnl4a	19:21275533-21279207	5_mg	60_mg	105.413	72.9066	-0.531936	-1.8728	0.0039	0.0393727	yes
XLOC_002903	XLOC_012098	tceanc2	2:10669710-10671898	5_mg	60_mg	47.2704	29.8489	-0.663261	-2.0091	0.0039	0.0393727	yes
XLOC_002930	XLOC_012434	RNaseP_nuc	2:37536606-37585260	5_mg	60_mg	1443.57	2652.56	0.877748	2.85472	0.0039	0.0393727	yes
XLOC_002957	XLOC_013732	mycn	20:33333326-33338265	5_mg	60_mg	3.16171	1.22533	-1.36753	-1.80416	0.0039	0.0393727	yes
XLOC_003000	XLOC_016030	klf2a	22:16044380-16047079	5_mg	60_mg	2.23023	0.935837	-1.25286	-1.94032	0.0039	0.0393727	yes
XLOC_003017	XLOC_020102	2012-09-01	3:28595824-28778566	5_mg	60_mg	10.6768	6.44996	-0.727112	-1.74847	0.0039	0.0393727	yes
XLOC_003025	XLOC_005099	c1d	13:4311923-4318911	5_mg	60_mg	162.977	111.646	-0.545732	-2.11083	0.00385	0.0391047	yes
XLOC_003056	XLOC_006461	cct2	14:37904306-37910068	5_mg	60_mg	32.3242	51.2966	0.666248	1.97752	0.00385	0.0391047	yes
XLOC_003087	XLOC_006546	scocb	14:51193731-51198999	5_mg	60_mg	8.89712	3.96043	-1.16768	-1.94437	0.00385	0.0391047	yes
XLOC_003093	XLOC_014003	si:ch211-241j12.4	20:194216-203551	5_mg	60_mg	115.913	165.921	0.517461	2.18679	0.00385	0.0391047	yes
XLOC_003108	XLOC_014786	chchd10	21:13907623-13911694	5_mg	60_mg	53.5754	80.9131	0.594801	2.15493	0.00385	0.0391047	yes
XLOC_003112	XLOC_020671	tmem205	3:13595662-13605349	5_mg	60_mg	37.4982	21.32	-0.814616	-1.7382	0.00385	0.0391047	yes
XLOC_003138	XLOC_022356	C4H22orf28	4:383217-391983	5_mg	60_mg	2.4699	5.67422	1.19997	1.67543	0.00385	0.0391047	yes
XLOC_003178	XLOC_027082	FHOD1	7:36004056-36071625	5_mg	60_mg	23.2853	16.1992	-0.523501	-1.73108	0.00385	0.0391047	yes
XLOC_003184	XLOC_006712	dusp14	15:14875192-14896833	5_mg	60_mg	1.46626	0.281233	-2.3823	-2.22006	0.0038	0.0388071	yes
XLOC_003190	XLOC_009804	CU929354.1	17:50570403-50571219	5_mg	60_mg	8.93076	2.66133	-1.74664	-2.34147	0.0038	0.0388071	yes
XLOC_003202	XLOC_019381	saal1	25:8444014-8465457	5_mg	60_mg	29.052	42.9944	0.565514	1.82952	0.0038	0.0388071	yes
XLOC_003205	XLOC_029533	nfe2l2a	9:1643630-1672715	5_mg	60_mg	1.41857	0.572509	-1.30907	-1.80072	0.0038	0.0388071	yes
XLOC_003210	XLOC_006778	TMEM136 (3 of 3)	15:21400008-21406386	5_mg	60_mg	6.30539	3.72097	-0.760907	-1.71019	0.00375	0.038401	yes
XLOC_003211	XLOC_014307	hebp2	20:30919278-30926942	5_mg	60_mg	26.7254	17.0448	-0.648881	-1.85964	0.00375	0.038401	yes
XLOC_003217	XLOC_017638	OARD1	23:19502021-19514259	5_mg	60_mg	22.3122	15.0364	-0.569376	-1.70757	0.00375	0.038401	yes
XLOC_003220	XLOC_018381	zfp161	24:43809656-43815225	5_mg	60_mg	54.6467	75.4581	0.465542	2.16752	0.00375	0.038401	yes
XLOC_003238	XLOC_019224	HIST2H2AB (18 of 30)	25:36194693-36195092	5_mg	60_mg	690.766	953.596	0.465182	2.09101	0.00375	0.038401	yes
XLOC_003242	XLOC_023931	dhfr	5:27782861-27791037	5_mg	60_mg	40.7737	27.329	-0.577205	-1.96645	0.00375	0.038401	yes
XLOC_003245	XLOC_025447	myl9b	6:1700375-1712425	5_mg	60_mg	1.11425	0.414704	-1.42592	-2.05716	0.00375	0.038401	yes
XLOC_003251	XLOC_026004	sp7	6:58553969-58576800	5_mg	60_mg	3.67596	2.1464	-0.776202	-1.81492	0.00375	0.038401	yes
XLOC_003293	XLOC_000898	si:dkey-167i21.2	1:17552785-17553412	5_mg	60_mg	1286.25	955.665	-0.428593	-1.96452	0.0037	0.0380971	yes
XLOC_003294	XLOC_005884	kif3a	14:24875048-24903756	5_mg	60_mg	9.99981	5.89506	-0.762393	-1.77101	0.0037	0.0380971	yes
XLOC_003316	XLOC_008009	zgc:77056	16:41908856-41912597	5_mg	60_mg	44.408	27.6594	-0.68305	-1.93074	0.0037	0.0380971	yes
XLOC_003320	XLOC_027751	zgc:92664	7:27198981-27202446	5_mg	60_mg	26.4994	15.5862	-0.765689	-1.94425	0.0037	0.038097	yes
XLOC_003353	XLOC_003924	aatkb	12:37984265-38071933	5_mg	60_mg	26.3284	19.3692	-0.442852	-1.75253	0.00365	0.0376857	yes
XLOC_003356	XLOC_017936	si:rp71-80o10.4	23:43668549-43674895	5_mg	60_mg	8.6066	3.85206	-1.15981	-1.82056	0.00365	0.0376857	yes
XLOC_003365	XLOC_026144	PCNT	6:11183232-11273818	5_mg	60_mg	69.8029	52.7113	-0.405174	-1.75675	0.00365	0.0376857	yes
XLOC_003376	XLOC_026374	GABRG3	6:38063374-38288577	5_mg	60_mg	12.0744	6.21454	-0.958235	-1.76791	0.00365	0.0376857	yes
XLOC_003407	XLOC_029252	zgc:123248	8:39509590-39566075	5_mg	60_mg	1.28502	0.506148	-1.34416	-1.89181	0.00365	0.0376857	yes
XLOC_003411	XLOC_029627	CEP250	9:13181822-13230056	5_mg	60_mg	13.0981	2.0779	-2.65616	-2.14371	0.00365	0.0376857	yes
XLOC_003413	XLOC_001955	kctd9	10:43907641-43920947	5_mg	60_mg	25.7727	16.2974	-0.661202	-1.79334	0.0036	0.0373236	yes
XLOC_003450	XLOC_008765	NEK10	16:53639993-53678806	5_mg	60_mg	0.882716	0.264287	-1.73984	-1.8342	0.0036	0.0373236	yes
XLOC_003484	XLOC_002815	si:dkey-13a21.4	11:26364409-26369478	5_mg	60_mg	2.05647	0.49248	-2.06203	-2.47428	0.00355	0.0368561	yes
XLOC_003583	XLOC_004416	map2k6	12:37501578-37551068	5_mg	60_mg	25.6841	37.4359	0.543551	2.10798	0.00355	0.0368561	yes
XLOC_003591	XLOC_017206	pkig	23:26166658-26230198	5_mg	60_mg	46.8841	31.1392	-0.590366	-1.8691	0.00355	0.0368561	yes
XLOC_003630	XLOC_017830	PLXNA1 (2 of 2)	23:34615325-34769564	5_mg	60_mg	6.07143	4.07387	-0.575634	-1.77702	0.00355	0.0368561	yes
XLOC_003634	XLOC_019727	si:ch73-308m11.1	3:1168393-1179990	5_mg	60_mg	5.91587	2.70684	-1.12798	-2.00745	0.00355	0.0368561	yes
XLOC_003647	XLOC_004149	ube2d1	12:7909576-7925181	5_mg	60_mg	24.6105	14.6295	-0.750399	-1.83953	0.0035	0.0364632	yes
XLOC_003682	XLOC_006024	hnrnpa0l	14:40345951-40347380	5_mg	60_mg	511.818	685.924	0.422418	1.88279	0.0035	0.0364632	yes
XLOC_003692	XLOC_015020	hmgb3b	21:33085575-33095593	5_mg	60_mg	230.911	171.894	-0.425821	-1.89483	0.0035	0.0364632	yes
XLOC_003725	XLOC_016686	hdgfrp2	22:22597220-22622680	5_mg	60_mg	51.635	70.6462	0.452262	1.77423	0.0035	0.0364632	yes
XLOC_003726	XLOC_017383	REPS2	23:41182966-41279331	5_mg	60_mg	0.809908	0.365781	-1.14678	-1.83772	0.0035	0.0364632	yes
XLOC_003734	XLOC_018110	pi15a	24:14705976-14714767	5_mg	60_mg	10.6998	4.85994	-1.13857	-1.98789	0.0035	0.0364632	yes
XLOC_003753	XLOC_021467	ube2h	4:14076732-14125268	5_mg	60_mg	30.4969	21.4135	-0.510144	-1.68308	0.0035	0.0364632	yes
XLOC_003757	XLOC_024042	ptges	5:34957659-34965891	5_mg	60_mg	5.45966	2.11498	-1.36817	-1.7872	0.0035	0.0364632	yes
XLOC_003768	XLOC_027936	tk2	7:45587259-45593003	5_mg	60_mg	40.6423	24.642	-0.721865	-1.86533	0.0035	0.0364632	yes
XLOC_003808	XLOC_001799	CKAP2	10:33005696-33013081	5_mg	60_mg	278.671	208.138	-0.421021	-1.94463	0.00345	0.0361683	yes
XLOC_003812	XLOC_011135	rdbp	19:27358349-27417659	5_mg	60_mg	26.2031	45.7474	0.803949	1.75127	0.00345	0.0361683	yes
XLOC_003823	XLOC_019654	wu:fe38f03	25:36198381-36198693	5_mg	60_mg	513.873	728.334	0.503189	2.37675	0.00345	0.0361683	yes
XLOC_003869	XLOC_029432	gkap1	8:51967230-51989598	5_mg	60_mg	106.63	145.686	0.450258	1.79313	0.00345	0.0361683	yes
XLOC_003871	XLOC_004202	stat5.2	12:14670400-14756344	5_mg	60_mg	19.8168	13.2624	-0.579382	-1.83564	0.0034	0.0357441	yes
XLOC_003895	XLOC_008056	dbf4	16:45981957-45993436	5_mg	60_mg	9.92994	5.52134	-0.846768	-1.91506	0.0034	0.0357441	yes
XLOC_003902	XLOC_026223	ENSDARG00000096302	6:20098825-20197068	5_mg	60_mg	14.7295	4.41027	-1.73977	-1.9572	0.0034	0.0357441	yes
XLOC_003924	XLOC_027307	fastkd3	7:65552923-65562221	5_mg	60_mg	24.0581	14.8082	-0.700129	-1.77128	0.0034	0.0357441	yes
XLOC_003931	XLOC_002078	il6st	10:7783982-7803832	5_mg	60_mg	19.6617	12.5437	-0.648427	-1.77832	0.00335	0.0353174	yes
XLOC_003935	XLOC_012580	ENSDARG00000036626	2:49802576-49912504	5_mg	60_mg	2.80266	1.16307	-1.26886	-1.75179	0.00335	0.0353174	yes
XLOC_003958	XLOC_019053	sh3gl3	25:20013025-20026403	5_mg	60_mg	51.5142	34.4681	-0.579708	-1.85819	0.00335	0.0353174	yes
XLOC_003994	XLOC_025205	pik3r1	5:55205595-55230696	5_mg	60_mg	57.4533	40.4532	-0.506134	-1.80689	0.00335	0.0353174	yes
XLOC_004002	XLOC_027994	rps4x	7:53088994-53094879	5_mg	60_mg	123.302	171.102	0.472669	1.74652	0.00335	0.0353174	yes
XLOC_004013	XLOC_002071	si:ch211-251f6.3	10:7106468-7108237	5_mg	60_mg	12.2997	0.332875	-5.2075	-5.04545	0.0033	0.034913	yes
XLOC_004016	XLOC_003808	znf438	12:28448411-28536029	5_mg	60_mg	20.1518	13.5359	-0.57412	-1.8615	0.0033	0.034913	yes
XLOC_004044	XLOC_017545	mapre1b	23:9901567-9914536	5_mg	60_mg	85.9971	63.2004	-0.444354	-1.76948	0.0033	0.034913	yes
XLOC_004081	XLOC_026987	tp53i11a	7:27775194-27830477	5_mg	60_mg	27.7982	18.6064	-0.579194	-1.72491	0.0033	0.034913	yes
XLOC_004098	XLOC_002209	vamp2	10:23038573-23045695	5_mg	60_mg	2.46458	0.771516	-1.67557	-1.93868	0.00325	0.0344813	yes
XLOC_004115	XLOC_009697	dpysl5a	17:37067119-37104167	5_mg	60_mg	2.32731	0.983931	-1.24204	-1.80692	0.00325	0.0344813	yes
XLOC_004116	XLOC_017753	acvr1b	23:28041155-28063557	5_mg	60_mg	86.146	64.7715	-0.411424	-1.63206	0.00325	0.0344813	yes
XLOC_004146	XLOC_023941	si:ch211-102c2.8	5:28409789-28416533	5_mg	60_mg	13.2069	5.35028	-1.3036	-2.07237	0.00325	0.0344813	yes
XLOC_004149	XLOC_028081	haus6	7:65672242-65681470	5_mg	60_mg	356.849	183.722	-0.957786	-2.08762	0.00325	0.0344813	yes
XLOC_004152	XLOC_004081	dcxr	12:3635054-3645629	5_mg	60_mg	19.8488	30.8745	0.637364	1.74387	0.0032	0.0340713	yes
XLOC_004154	XLOC_013775	mep1a.2	20:35508677-35520744	5_mg	60_mg	1.12223	0.304764	-1.8806	-2.08012	0.0032	0.0340713	yes
XLOC_004161	XLOC_015047	amot	21:36802845-36877891	5_mg	60_mg	21.0798	12.7367	-0.726869	-1.84801	0.0032	0.0340713	yes
XLOC_004181	XLOC_019990	kri1,spc24	3:19158183-19185879	5_mg	60_mg	109.964	74.8257	-0.555422	-1.87841	0.0032	0.0340713	yes
XLOC_004202	XLOC_030301	lypd6	9:24104417-24151695	5_mg	60_mg	2.63474	0.775636	-1.76421	-2.06213	0.0032	0.0340713	yes
XLOC_004205	XLOC_006737	vps26b	15:18225150-18231532	5_mg	60_mg	50.1254	35.3434	-0.504101	-1.80331	0.00315	0.0336583	yes
XLOC_004208	XLOC_007937	pou3f2	16:34874321-34877556	5_mg	60_mg	1.58852	0.644481	-1.30148	-1.78857	0.00315	0.0336583	yes
XLOC_004210	XLOC_012089	pfn2l	2:9935925-9940736	5_mg	60_mg	170.628	125.931	-0.438229	-1.9617	0.00315	0.0336583	yes
XLOC_004217	XLOC_025834	ruvbl1	6:40763498-40771896	5_mg	60_mg	72.2969	99.053	0.454267	1.82122	0.00315	0.0336583	yes
XLOC_004218	XLOC_027696	FIS1	7:21997466-22003543	5_mg	60_mg	130.524	77.3369	-0.755081	-2.09939	0.00315	0.0336583	yes
XLOC_004239	XLOC_029520	dock9a	9:1006929-1012506	5_mg	60_mg	4.34372	1.42753	-1.60541	-1.97596	0.00315	0.0336583	yes
XLOC_004241	XLOC_029536	lnpa	9:2017162-2035718	5_mg	60_mg	40.7041	59.4945	0.547582	2.27047	0.00315	0.0336583	yes
XLOC_004251	XLOC_017967	ZNHIT6	23:45848840-45863552	5_mg	60_mg	111.702	80.2846	-0.476464	-1.85784	0.0031	0.0332901	yes
XLOC_004259	XLOC_024613	snrnp27	5:14973667-14984651	5_mg	60_mg	109.287	153.914	0.494003	1.88568	0.0031	0.0332901	yes
XLOC_004266	XLOC_028357	cenph	8:17687275-17693094	5_mg	60_mg	25.7168	14.0745	-0.86963	-2.01234	0.0031	0.0332901	yes
XLOC_004267	XLOC_029718	zgc:162944	9:22860068-22864933	5_mg	60_mg	98.0839	144.127	0.555256	1.79687	0.0031	0.0332901	yes
XLOC_004277	XLOC_007595	LIMD1 (1 of 2)	16:3932811-3973008	5_mg	60_mg	3.17662	1.21047	-1.39192	-1.70171	0.00305	0.0328472	yes
XLOC_004282	XLOC_011748	E2F3	19:29757139-29777212	5_mg	60_mg	63.3803	45.4775	-0.478881	-1.77128	0.00305	0.0328472	yes
XLOC_004284	XLOC_015823	si:dkey-15h8.16	22:3123364-3130979	5_mg	60_mg	4.09785	9.81497	1.26012	1.82081	0.00305	0.0328472	yes
XLOC_004294	XLOC_015990	KRT23 (2 of 15)	22:11885418-11889710	5_mg	60_mg	1.76183	0.427603	-2.04273	-1.85222	0.00305	0.0328472	yes
XLOC_004322	XLOC_023456	si:ch211-234c11.1	4:51960657-51987490	5_mg	60_mg	4.40153	1.72018	-1.35545	-1.98392	0.00305	0.0328472	yes
XLOC_004330	XLOC_026114	nfil3-5	6:9597227-9818590	5_mg	60_mg	4.61314	2.21701	-1.05713	-2.11954	0.00305	0.0328472	yes
XLOC_004340	XLOC_027989	gc2	7:52724990-52749813	5_mg	60_mg	0.401034	1.3343	1.73429	1.47218	0.00305	0.0328472	yes
XLOC_004342	XLOC_001788	C10H11orf63	10:30762969-30795621	5_mg	60_mg	25.3319	15.5416	-0.704824	-1.96592	0.003	0.0324719	yes
XLOC_004350	XLOC_002304	robo3	10:32312905-32518450	5_mg	60_mg	0.255181	0.728019	1.51246	1.88758	0.003	0.0324719	yes
XLOC_004351	XLOC_007924	rps9	16:34143992-34146577	5_mg	60_mg	263.383	371.192	0.495004	1.738	0.003	0.0324719	yes
XLOC_004368	XLOC_012933	C2H7orf25	2:21416699-21422016	5_mg	60_mg	35.5564	51.8971	0.545546	1.71047	0.003	0.0324719	yes
XLOC_004386	XLOC_015497	CCNJL	21:28798828-28825696	5_mg	60_mg	49.2023	36.3561	-0.436528	-1.69223	0.003	0.0324719	yes
XLOC_004408	XLOC_015558	nop16	21:35934010-35941233	5_mg	60_mg	84.8153	55.7114	-0.606351	-2.08783	0.003	0.0324719	yes
XLOC_004412	XLOC_017809	graspl	23:32438166-32474701	5_mg	60_mg	26.1711	37.8462	0.532174	1.73544	0.003	0.0324719	yes
XLOC_004416	XLOC_022666	golgb1	4:21248545-21274596	5_mg	60_mg	31.6457	13.999	-1.17668	-1.99315	0.003	0.0324719	yes
XLOC_004442	XLOC_023448	CU468012.2	4:51387253-51414632	5_mg	60_mg	11.174	17.9848	0.686637	1.94578	0.003	0.0324719	yes
XLOC_004481	XLOC_027194	si:dkey-56p7.9	7:50177621-50195706	5_mg	60_mg	44.7991	9.05801	-2.30621	-2.37777	0.003	0.0324719	yes
XLOC_004566	XLOC_030500	CABZ01054303.1	9:40614782-40618608	5_mg	60_mg	13.6838	5.03084	-1.4436	-1.98412	0.003	0.0324719	yes
XLOC_004583	XLOC_004181	ndc80	12:11432418-11445055	5_mg	60_mg	128.094	93.7379	-0.450503	-1.84296	0.00295	0.0321861	yes
XLOC_004619	XLOC_011629	ngly1	19:21243404-21259648	5_mg	60_mg	29.1721	19.72	-0.564934	-1.86722	0.00295	0.0321861	yes
XLOC_004630	XLOC_014401	ccdc25	20:39363408-39368832	5_mg	60_mg	5.94178	11.4054	0.940746	1.99439	0.00295	0.0321861	yes
XLOC_004666	XLOC_016352	bysl	22:525996-533134	5_mg	60_mg	48.5151	71.6785	0.563107	2.22432	0.00295	0.0321861	yes
XLOC_004688	XLOC_016827	PCBP4	22:35095245-35377777	5_mg	60_mg	0.160837	1.74859	3.44252	1.40794	0.00295	0.0321861	yes
XLOC_004703	XLOC_018600	hnf4g	24:24255733-24283394	5_mg	60_mg	0.869468	0.228518	-1.92782	-1.70606	0.00295	0.0321861	yes
XLOC_004707	XLOC_006167	pcgf1	14:5400794-5413473	5_mg	60_mg	96.1015	63.173	-0.605251	-1.96579	0.0029	0.0317793	yes
XLOC_004728	XLOC_010791	FCHSD2 (1 of 5)	18:47381455-47399322	5_mg	60_mg	26.1049	18.872	-0.468067	-1.78129	0.0029	0.0317793	yes
XLOC_004776	XLOC_012676	PLEKHJ1	2:58667668-58690078	5_mg	60_mg	12.5835	4.13478	-1.60565	-2.12866	0.0029	0.0317793	yes
XLOC_004780	XLOC_012854	si:dkey-185p13.1	2:13090039-13125921	5_mg	60_mg	4.80313	1.16093	-2.0487	-2.51185	0.0029	0.0317793	yes
XLOC_004784	XLOC_029012	ndufaf2	8:17252233-17257604	5_mg	60_mg	13.3473	7.13417	-0.903729	-2.22404	0.0029	0.0317793	yes
XLOC_004809	XLOC_005500	capn2a	13:43379100-43409549	5_mg	60_mg	11.6701	6.42816	-0.860342	-1.8764	0.00285	0.0313458	yes
XLOC_004848	XLOC_005878	med12	14:24569065-24589073	5_mg	60_mg	30.6236	19.429	-0.656428	-1.84199	0.00285	0.0313458	yes
XLOC_004886	XLOC_006775	CR848033.1	15:21296053-21308000	5_mg	60_mg	1.16474	0.269303	-2.1127	-2.10945	0.00285	0.0313458	yes
XLOC_004890	XLOC_007873	sec61b	16:29444176-29459898	5_mg	60_mg	284.473	428.299	0.590327	2.02033	0.00285	0.0313458	yes
XLOC_004963	XLOC_010374	pkma	18:680252-729324	5_mg	60_mg	93.8099	132.151	0.494375	1.43712	0.00285	0.0313458	yes
XLOC_004992	XLOC_011392	btr20	19:2844512-2855533	5_mg	60_mg	2.84406	0.973552	-1.54662	-2.27653	0.00285	0.0313458	yes
XLOC_004999	XLOC_017851	zgc:174906	23:36494565-36500755	5_mg	60_mg	89.4941	64.1967	-0.479294	-1.89364	0.00285	0.0313458	yes
XLOC_005013	XLOC_021129	CDIP1	3:46418223-46441823	5_mg	60_mg	8.09334	5.07878	-0.672253	-1.87954	0.00285	0.0313458	yes
XLOC_005061	XLOC_002870	WDR83OS	11:31619719-31623290	5_mg	60_mg	117.417	77.2913	-0.603264	-1.86317	0.0028	0.0309776	yes
XLOC_005079	XLOC_002878	FAM126B (2 of 3)	11:32473930-32579065	5_mg	60_mg	12.2212	8.39903	-0.541092	-1.94697	0.0028	0.0309776	yes
XLOC_005093	XLOC_004703	zgc:110319	13:18403642-18408569	5_mg	60_mg	46.0157	27.4708	-0.74423	-1.90715	0.0028	0.0309776	yes
XLOC_005099	XLOC_005739	TRPT1	14:7168376-7176096	5_mg	60_mg	4.79839	2.28776	-1.06861	-1.94478	0.0028	0.0309776	yes
XLOC_005102	XLOC_006040	AFAP1L1 (1 of 4)	14:43420416-43490360	5_mg	60_mg	14.4717	8.95536	-0.692411	-1.72062	0.0028	0.0309776	yes
XLOC_005114	XLOC_007043	ALOX5 (2 of 4)	15:591147-603234	5_mg	60_mg	13.3396	8.11353	-0.717311	-1.77439	0.0028	0.0309776	yes
XLOC_005120	XLOC_007601	vegfaa	16:4642219-4672554	5_mg	60_mg	9.82609	5.51452	-0.833381	-2.05802	0.0028	0.0309776	yes
XLOC_005139	XLOC_009339	ENSDARG00000086520	17:1292917-1317812	5_mg	60_mg	23.4429	14.7765	-0.665852	-2.00297	0.0028	0.0309776	yes
XLOC_005148	XLOC_015924	si:ch211-213a13.1	22:8919294-8935574	5_mg	60_mg	9.21518	3.84405	-1.26139	-2.41665	0.0028	0.0309776	yes
XLOC_005159	XLOC_002709	mknk1	11:13362176-13375264	5_mg	60_mg	72.1725	51.8194	-0.477957	-1.81184	0.00275	0.0306277	yes
XLOC_005164	XLOC_002866	TMEM246	11:31511804-31518100	5_mg	60_mg	25.5448	17.7251	-0.527235	-1.85143	0.00275	0.0306277	yes
XLOC_005190	XLOC_003935	abca5	12:40351359-40404440	5_mg	60_mg	76.5891	56.6375	-0.43538	-1.78777	0.00275	0.0306277	yes
XLOC_005195	XLOC_004992	fbxo5	13:47400087-47413346	5_mg	60_mg	164.138	223.448	0.445031	1.83637	0.00275	0.0306277	yes
XLOC_005196	XLOC_009962	sema3e	18:8947553-9030612	5_mg	60_mg	30.8934	21.1767	-0.544818	-1.7318	0.00275	0.0306277	yes
XLOC_005217	XLOC_010531	zfpm1	18:16930353-17058470	5_mg	60_mg	5.03808	2.78026	-0.857653	-1.7385	0.00275	0.0306277	yes
XLOC_005245	XLOC_015612	bnip1b	21:39939483-39948305	5_mg	60_mg	6.86219	4.06494	-0.755437	-1.81035	0.00275	0.0306277	yes
XLOC_005247	XLOC_016794	gtpbp2	22:31414988-31428551	5_mg	60_mg	0.0950405	0.955829	3.33014	4.62046	0.00275	0.0306277	yes
XLOC_005263	XLOC_019415	map1lc3b	25:13540933-13552882	5_mg	60_mg	25.8091	16.1002	-0.680798	-2.18735	0.00275	0.0306277	yes
XLOC_005270	XLOC_020810	BPTF	3:25481018-25522198	5_mg	60_mg	18.0223	12.9289	-0.479179	-1.73131	0.00275	0.0306277	yes
XLOC_005283	XLOC_026514	pigu	6:50662847-50682052	5_mg	60_mg	11.079	7.12383	-0.637102	-1.95116	0.00275	0.0306277	yes
XLOC_005288	XLOC_008366	zyx	16:19364151-19409429	5_mg	60_mg	21.2713	10.3379	-1.04096	-1.8704	0.0027	0.0303184	yes
XLOC_005301	XLOC_011159	nudc	19:30610949-30615328	5_mg	60_mg	115.376	182.506	0.661604	2.20828	0.0027	0.0303184	yes
XLOC_005303	XLOC_013267	ftr24	2:48020411-48047591	5_mg	60_mg	23.0349	13.8678	-0.732086	-2.04972	0.0027	0.0303184	yes
XLOC_005329	XLOC_014304	SNORA73	20:30398259-30403129	5_mg	60_mg	983.287	2141.06	1.12264	2.14553	0.0027	0.0303184	yes
XLOC_005341	XLOC_014416	hsf2	20:40507306-40519015	5_mg	60_mg	70.9528	50.3382	-0.495206	-1.87099	0.0027	0.0303184	yes
XLOC_005345	XLOC_014492	tmed10	20:46787594-46792831	5_mg	60_mg	41.0695	58.9668	0.521834	2.1445	0.0027	0.0303184	yes
XLOC_005346	XLOC_016593	hsh2d	22:15716913-15724010	5_mg	60_mg	1.53095	0.488131	-1.64909	-2.00589	0.0027	0.0303184	yes
XLOC_005351	XLOC_018476	fam49bb,si:dkeyp-105g12.2	24:10594126-10669643	5_mg	60_mg	49.1817	30.9753	-0.667	-1.83919	0.0027	0.0303184	yes
XLOC_005391	XLOC_024166	mob1ba	5:44570433-44581289	5_mg	60_mg	43.8652	30.5094	-0.523823	-1.87835	0.0027	0.0303184	yes
XLOC_005392	XLOC_025767	uap1	6:34694724-34710676	5_mg	60_mg	24.4444	15.6684	-0.641643	-1.86121	0.0027	0.0303184	yes
XLOC_005396	XLOC_027125	ACP2	7:40753629-40771350	5_mg	60_mg	51.1262	30.2086	-0.759103	-2.04336	0.0027	0.0303184	yes
XLOC_005415	XLOC_000993	ints12	1:25414013-25419172	5_mg	60_mg	1.26024	4.81729	1.93452	2.08062	0.00265	0.030004	yes
XLOC_005416	XLOC_002481	dusp11	10:43499380-43512443	5_mg	60_mg	32.0199	19.6108	-0.707318	-1.94413	0.00265	0.030004	yes
XLOC_005489	XLOC_002522	elovl7b	10:46572429-46574201	5_mg	60_mg	143.017	202.464	0.501477	1.97736	0.00265	0.030004	yes
XLOC_005500	XLOC_018011	si:ch211-266d19.4	24:2347318-2378426	5_mg	60_mg	11.9319	7.26094	-0.716599	-1.8957	0.00265	0.030004	yes
XLOC_005528	XLOC_020604	BX005085.5	3:7662859-7674992	5_mg	60_mg	7.73945	3.24136	-1.25563	-2.07722	0.00265	0.030004	yes
XLOC_005534	XLOC_024442	ZNF618	5:73353435-73384498	5_mg	60_mg	8.73668	5.97591	-0.547928	-1.84952	0.00265	0.030004	yes
XLOC_005544	XLOC_025753	CR848029.2	6:32532404-32545165	5_mg	60_mg	5.64316	3.34478	-0.754593	-2.17663	0.00265	0.030004	yes
XLOC_005561	XLOC_026239	lrrc8c	6:21400488-21414270	5_mg	60_mg	33.296	22.3199	-0.577019	-2.10684	0.00265	0.030004	yes
XLOC_005611	XLOC_003871	DNMBP	12:33347691-33397390	5_mg	60_mg	38.826	28.7472	-0.433604	-1.80644	0.0026	0.0296167	yes
XLOC_005618	XLOC_004728	gtpbpl	13:21814656-21828388	5_mg	60_mg	42.7346	26.7417	-0.676312	-2.10838	0.0026	0.0296167	yes
XLOC_005713	XLOC_005899	slc36a1	14:26996447-27076585	5_mg	60_mg	16.1002	9.50081	-0.760953	-1.92082	0.0026	0.0296167	yes
XLOC_005717	XLOC_014374	SLC5A6 (1 of 2)	20:36671361-36696268	5_mg	60_mg	18.0508	11.0806	-0.704031	-1.78017	0.0026	0.0296167	yes
XLOC_005726	XLOC_019221	HIST2H2AB (11 of 30)	25:36125415-36125802	5_mg	60_mg	372.969	536.27	0.523903	1.872	0.0026	0.0296167	yes
XLOC_005730	XLOC_026330	zc3h3	6:32415084-32531703	5_mg	60_mg	25.4795	17.44	-0.546937	-1.83783	0.0026	0.0296167	yes
XLOC_005733	XLOC_001194	ATP5J (2 of 2)	1:47482990-47486757	5_mg	60_mg	5.19929	1.66315	-1.6444	-2.26477	0.00255	0.0291801	yes
XLOC_005735	XLOC_003087	coro6	11:6502020-6521385	5_mg	60_mg	5.35047	1.99317	-1.4246	-1.70761	0.00255	0.0291801	yes
XLOC_005739	XLOC_004266	tefa	12:20241114-20249459	5_mg	60_mg	21.1172	12.1576	-0.796564	-1.80067	0.00255	0.0291801	yes
XLOC_005766	XLOC_008634	gpd1l	16:41915161-41933745	5_mg	60_mg	58.6019	41.974	-0.481452	-1.85188	0.00255	0.0291801	yes
XLOC_005773	XLOC_019215	HIST2H3A	25:36112429-36112929	5_mg	60_mg	870.287	1168.1	0.424607	2.33802	0.00255	0.0291801	yes
XLOC_005774	XLOC_021103	zc3h7a	3:42801599-42835553	5_mg	60_mg	96.3432	71.8996	-0.422199	-1.80388	0.00255	0.0291801	yes
XLOC_005776	XLOC_025516	ccdc14	6:8444746-8542728	5_mg	60_mg	31.855	21.3223	-0.579154	-1.97162	0.00255	0.0291801	yes
XLOC_005782	XLOC_027217	CR381676.2	7:52780106-52812002	5_mg	60_mg	24.2075	17.1688	-0.49567	-1.837	0.00255	0.0291801	yes
XLOC_005783	XLOC_000283	cbsa	1:27999258-28024172	5_mg	60_mg	14.7793	7.29787	-1.01803	-2.201	0.0025	0.0287836	yes
XLOC_005785	XLOC_007364	NF1 (1 of 2)	15:30162057-30282109	5_mg	60_mg	24.0591	17.4431	-0.463928	-1.72579	0.0025	0.0287836	yes
XLOC_005818	XLOC_012924	nrn1b	2:20788258-20790126	5_mg	60_mg	1.327	0.23827	-2.4775	-2.64219	0.0025	0.0287836	yes
XLOC_005828	XLOC_013672	ppp4r4	20:27360494-27401543	5_mg	60_mg	12.2062	7.03682	-0.794615	-1.78901	0.0025	0.0287836	yes
XLOC_005846	XLOC_015953	blf	22:10027156-10033842	5_mg	60_mg	3.50644	1.31404	-1.416	-1.92131	0.0025	0.0287836	yes
XLOC_005878	XLOC_017455	uhrf1bp1	23:336839-368151	5_mg	60_mg	8.69788	5.15733	-0.754039	-1.97243	0.0025	0.0287836	yes
XLOC_005884	XLOC_022716	CR388132.2	4:28399743-28423465	5_mg	60_mg	10.0621	4.7991	-1.06809	-2.21326	0.0025	0.0287836	yes
XLOC_005899	XLOC_026737	zgc:171759	7:7232772-7233539	5_mg	60_mg	452.928	300.425	-0.592276	-2.04016	0.0025	0.0287836	yes
XLOC_005902	XLOC_027973	hsd17b12b	7:51685010-51729859	5_mg	60_mg	47.0406	31.9811	-0.556686	-1.91469	0.0025	0.0287836	yes
XLOC_005905	XLOC_028028	piezo1	7:56589024-56778717	5_mg	60_mg	2.83224	1.60325	-0.820942	-1.88541	0.0025	0.0287836	yes
XLOC_005908	XLOC_009692	colec11	17:36684214-36696534	5_mg	60_mg	2.78051	0.994495	-1.48331	-2.02879	0.00245	0.0284261	yes
XLOC_005918	XLOC_013968	si:dkey-241l7.2	20:54389662-54390997	5_mg	60_mg	187.051	275.912	0.560774	1.78318	0.00245	0.0284261	yes
XLOC_005957	XLOC_014752	ENSDARG00000058679	21:9945171-9953379	5_mg	60_mg	10.5892	6.36373	-0.734648	-1.98923	0.00245	0.0284261	yes
XLOC_005961	XLOC_015714	ftsj	22:1252694-1280124	5_mg	60_mg	22.5106	14.2271	-0.661963	-1.82409	0.00245	0.0284261	yes
XLOC_005967	XLOC_017351	sowah1	23:37831762-37862828	5_mg	60_mg	47.377	24.0024	-0.98101	-2.15591	0.00245	0.0284261	yes
XLOC_005989	XLOC_018310	CABZ01055343.2	24:38364588-38382913	5_mg	60_mg	11.9579	8.30787	-0.52541	-1.93995	0.00245	0.0284261	yes
XLOC_005996	XLOC_019617	cops2	25:33344711-33360304	5_mg	60_mg	68.5123	46.1914	-0.56874	-1.90659	0.00245	0.0284261	yes
XLOC_006015	XLOC_022440	foxm1	4:5681214-5704766	5_mg	60_mg	42.6512	30.8338	-0.468073	-1.76343	0.00245	0.0284261	yes
XLOC_006024	XLOC_003025	slc6a1	11:984250-1011632	5_mg	60_mg	1.07113	0.36258	-1.56276	-1.9579	0.0024	0.0280193	yes
XLOC_006040	XLOC_003682	kif20bb	12:17524028-17550668	5_mg	60_mg	10.4627	6.5176	-0.682843	-1.95577	0.0024	0.0280193	yes
XLOC_006064	XLOC_018620	slc51a	24:25569846-25590995	5_mg	60_mg	11.7578	6.18749	-0.926192	-2.06299	0.0024	0.0280193	yes
XLOC_006095	XLOC_020180	TBC1D10B	3:32931780-32948336	5_mg	60_mg	22.437	15.7627	-0.509361	-1.79086	0.0024	0.0280193	yes
XLOC_006103	XLOC_025180	snapc4	5:52881384-52884641	5_mg	60_mg	10.3806	3.89861	-1.41286	-2.14717	0.0024	0.0280193	yes
XLOC_006112	XLOC_026133	si:dkey-3d18.4	6:10799744-10813863	5_mg	60_mg	2.52939	1.04163	-1.27995	-1.81439	0.0024	0.0280193	yes
XLOC_006132	XLOC_026744	wu:fe38f03	7:7255967-7256279	5_mg	60_mg	755.394	1077.27	0.512081	2.1187	0.0024	0.0280193	yes
XLOC_006142	XLOC_029106	zgc:195245	8:24629512-24633410	5_mg	60_mg	322.133	441.73	0.455508	1.81968	0.0024	0.0280193	yes
XLOC_006167	XLOC_029860	si:dkey-216e24.3	9:34270151-34271557	5_mg	60_mg	7.94907	21.6381	1.44472	1.62579	0.0024	0.0280193	yes
XLOC_006169	XLOC_005341	rassf4	13:30888420-30924062	5_mg	60_mg	16.8607	8.57026	-0.976252	-2.15358	0.00235	0.0276291	yes
XLOC_006188	XLOC_009135	itpka	17:31422109-31453725	5_mg	60_mg	0.580018	1.64478	1.50373	1.84657	0.00235	0.0276291	yes
XLOC_006198	XLOC_018399	itgb1a	24:1125151-1163974	5_mg	60_mg	9.53998	5.30248	-0.84732	-1.82181	0.00235	0.0276291	yes
XLOC_006213	XLOC_019647	zgc:171759	25:36172865-36173240	5_mg	60_mg	562.415	810.338	0.52689	2.2889	0.00235	0.0276291	yes
XLOC_006298	XLOC_026070	apg3l	6:7026768-7040025	5_mg	60_mg	80.5632	56.5886	-0.509608	-1.9883	0.00235	0.0276291	yes
XLOC_006323	XLOC_026500	rplp2	6:49454475-49456852	5_mg	60_mg	48.0373	29.1956	-0.718403	-2.09066	0.00235	0.0276291	yes
XLOC_006344	XLOC_028483	NGRN	8:25887471-25893705	5_mg	60_mg	22.6101	12.9567	-0.803268	-1.98236	0.00235	0.0276291	yes
XLOC_006348	XLOC_002485	zgc:100918	10:44106418-44125143	5_mg	60_mg	21.5698	13.29	-0.69867	-2.03353	0.0023	0.0271904	yes
XLOC_006377	XLOC_004284	snx11	12:21957737-21968705	5_mg	60_mg	53.9469	34.1739	-0.658647	-1.94623	0.0023	0.0271904	yes
XLOC_006380	XLOC_007529	psmd2	15:44370094-44391067	5_mg	60_mg	44.8706	66.8677	0.575537	1.97156	0.0023	0.0271904	yes
XLOC_006395	XLOC_007939	si:dkey-165n16.1	16:35043692-35049235	5_mg	60_mg	36.2918	20.5546	-0.820181	-2.05365	0.0023	0.0271904	yes
XLOC_006400	XLOC_012277	tnika	2:25806281-25965002	5_mg	60_mg	25.1314	35.1119	0.482468	1.81038	0.0023	0.0271904	yes
XLOC_006408	XLOC_017311	tuba1l2	23:35760273-35762942	5_mg	60_mg	3.07161	0.881768	-1.80052	-1.85163	0.0023	0.0271904	yes
XLOC_006417	XLOC_019331	C25H11orf10	25:3943692-3949028	5_mg	60_mg	164.824	250.175	0.602007	2.56342	0.0023	0.0271904	yes
XLOC_006418	XLOC_019498	CNOT4 (2 of 2)	25:20495170-20516386	5_mg	60_mg	36.9999	11.61	-1.67216	-2.5008	0.0023	0.0271904	yes
XLOC_006454	XLOC_019916	znf653	3:14176505-14210811	5_mg	60_mg	14.2238	22.8476	0.683734	1.91871	0.0023	0.0271904	yes
XLOC_006461	XLOC_020377	ppan	3:55405607-55419628	5_mg	60_mg	48.3281	68.5651	0.504612	1.79031	0.0023	0.0271904	yes
XLOC_006495	XLOC_024361	TTF1 (1 of 6)	5:66488817-66519328	5_mg	60_mg	46.846	25.9662	-0.85129	-2.29522	0.0023	0.0271904	yes
XLOC_006497	XLOC_001782	HIST2H2AB (28 of 30)	10:30724443-30725341	5_mg	60_mg	55.4772	36.1269	-0.618822	-1.96411	0.00225	0.0268319	yes
XLOC_006509	XLOC_010585	asz1	18:20423088-20454832	5_mg	60_mg	143.768	103.281	-0.477171	-1.96176	0.00225	0.0268319	yes
XLOC_006532	XLOC_013931	si:ch211-105d18.2	20:51341072-51416083	5_mg	60_mg	25.5019	14.824	-0.782666	-1.82717	0.00225	0.0268319	yes
XLOC_006540	XLOC_015977	enc1l	22:10892043-10906103	5_mg	60_mg	21.0599	13.8401	-0.605641	-1.85084	0.00225	0.0268319	yes
XLOC_006546	XLOC_018022	cyb5a	24:3234918-3241719	5_mg	60_mg	22.7788	13.3297	-0.773053	-2.00401	0.00225	0.0268319	yes
XLOC_006547	XLOC_004161	cyp26a1	12:9708962-9712555	5_mg	60_mg	43.794	28.2674	-0.631593	-1.80927	0.0022	0.0263403	yes
XLOC_006564	XLOC_005217	TTL	13:15868418-15883377	5_mg	60_mg	112.093	73.8568	-0.601895	-1.98398	0.0022	0.0263403	yes
XLOC_006577	XLOC_007219	btr16	15:17142482-17153328	5_mg	60_mg	34.6001	17.8938	-0.951319	-1.95634	0.0022	0.0263403	yes
XLOC_006589	XLOC_010014	bhlhe41	18:15785019-15789333	5_mg	60_mg	0.779923	0.165316	-2.23811	-2.25375	0.0022	0.0263403	yes
XLOC_006590	XLOC_011041	ap1m1	19:17524557-17529179	5_mg	60_mg	51.7318	29.8854	-0.791608	-2.03185	0.0022	0.0263403	yes
XLOC_006608	XLOC_011539	ENSDARG00000091376	19:11943824-11945657	5_mg	60_mg	23.7341	13.9116	-0.770667	-1.99602	0.0022	0.0263403	yes
XLOC_006619	XLOC_027365	spata6l	7:72195885-72211300	5_mg	60_mg	19.5285	32.8095	0.748536	1.76599	0.0022	0.0263403	yes
XLOC_006631	XLOC_000090	si:dkey-79f11.7	1:6938742-6946420	5_mg	60_mg	2.65817	0.483493	-2.45887	-2.30215	0.00215	0.0258863	yes
XLOC_006632	XLOC_001863	FCHSD2 (5 of 5)	10:38074805-38111818	5_mg	60_mg	3.1258	1.12585	-1.47321	-1.98521	0.00215	0.0258863	yes
XLOC_006712	XLOC_008393	tax1bp1b	16:22890362-22954635	5_mg	60_mg	21.9633	14.3787	-0.611167	-1.91169	0.00215	0.0258863	yes
XLOC_006721	XLOC_008553	rbp1a	16:34217158-34225222	5_mg	60_mg	3.4812	1.25756	-1.46895	-1.85961	0.00215	0.0258863	yes
XLOC_006722	XLOC_011742	irx1b	19:28613318-28616331	5_mg	60_mg	2.62768	0.904762	-1.53818	-1.95985	0.00215	0.0258863	yes
XLOC_006731	XLOC_013080	prpf4ba	2:32528355-32543983	5_mg	60_mg	65.8492	45.9891	-0.517874	-1.94291	0.00215	0.0258863	yes
XLOC_006737	XLOC_016381	wu:fi13g07	22:3250156-3282385	5_mg	60_mg	110.34	154.874	0.489142	2.41884	0.00215	0.0258863	yes
XLOC_006741	XLOC_022200	CR293532.1	4:52103943-52110826	5_mg	60_mg	10.2865	4.04523	-1.34645	-2.16967	0.00215	0.0258863	yes
XLOC_006775	XLOC_023752	rchy1	5:9540986-9554968	5_mg	60_mg	79.947	50.0863	-0.674627	-1.93043	0.00215	0.0258863	yes
XLOC_006778	XLOC_028170	wu:fe38f03	7:76853313-76853625	5_mg	60_mg	949.091	1352.55	0.51106	2.27765	0.00215	0.0258863	yes
XLOC_006782	XLOC_004210	pkmyt1	12:15845100-15882130	5_mg	60_mg	24.4511	15.648	-0.643921	-1.9394	0.0021	0.0254888	yes
XLOC_006803	XLOC_006564	rpl26	14:53369687-53374265	5_mg	60_mg	105.343	160.084	0.603741	2.19916	0.0021	0.0254888	yes
XLOC_006807	XLOC_006909	tspan13a	15:33888469-33896025	5_mg	60_mg	5.23469	2.82349	-0.890627	-2.14906	0.0021	0.0254888	yes
XLOC_006832	XLOC_009055	b3gnt2b	17:23864947-23910521	5_mg	60_mg	88.4304	57.704	-0.615871	-1.95828	0.0021	0.0254888	yes
XLOC_006848	XLOC_012891	st3gal3b	2:17085993-17214190	5_mg	60_mg	48.5721	28.5256	-0.767871	-1.98161	0.0021	0.0254888	yes
XLOC_006857	XLOC_016192	AL929192.3	22:26272577-26273546	5_mg	60_mg	263.251	163.635	-0.685963	-2.01048	0.0021	0.0254888	yes
XLOC_006884	XLOC_021389	lmf2b	4:8550370-8574677	5_mg	60_mg	47.391	66.2779	0.483915	2.24448	0.0021	0.0254888	yes
XLOC_006885	XLOC_025345	stip1	5:69801143-69817759	5_mg	60_mg	158.536	116.789	-0.440905	-1.88101	0.0021	0.0254888	yes
XLOC_006886	XLOC_026906	TMEM102	7:23481361-23492221	5_mg	60_mg	30.9425	42.6699	0.463629	2.21004	0.0021	0.0254888	yes
XLOC_006905	XLOC_028750	mfn2	8:50056764-50107934	5_mg	60_mg	30.5994	21.8584	-0.485316	-1.8594	0.0021	0.0254888	yes
XLOC_006909	XLOC_003630	rap2ip	12:10792174-10815554	5_mg	60_mg	25.7953	16.1475	-0.675796	-2.11328	0.00205	0.0250849	yes
XLOC_006939	XLOC_005396	cst3	13:33900030-33908388	5_mg	60_mg	24.7086	10.2608	-1.26787	-2.13158	0.00205	0.0250849	yes
XLOC_006949	XLOC_005773	atrx	14:10855603-10934803	5_mg	60_mg	53.9267	38.9255	-0.470284	-1.90369	0.00205	0.0250849	yes
XLOC_006973	XLOC_007313	hif1al	15:24834884-24858855	5_mg	60_mg	15.1477	9.4521	-0.680395	-1.85024	0.00205	0.0250849	yes
XLOC_006981	XLOC_014758	nudt2	21:10258888-10264101	5_mg	60_mg	14.254	23.8227	0.740967	2.03892	0.00205	0.0250849	yes
XLOC_007043	XLOC_021900	si:dkey-220a11.10	4:44285975-44294405	5_mg	60_mg	4.13823	1.3477	-1.61851	-2.32823	0.00205	0.0250849	yes
XLOC_007133	XLOC_025737	zgc:86841	6:29420924-29428078	5_mg	60_mg	50.1354	32.5045	-0.625191	-1.8772	0.00205	0.0250849	yes
XLOC_007151	XLOC_025934	esyt1b	6:52214054-52287438	5_mg	60_mg	4.93111	8.14633	0.724237	1.76173	0.00205	0.0250849	yes
XLOC_007153	XLOC_028921	ABT1	8:9028496-9034558	5_mg	60_mg	58.9003	38.181	-0.625422	-2.14113	0.00205	0.0250849	yes
XLOC_007158	XLOC_029056	acer1	8:20770438-20783910	5_mg	60_mg	7.90359	3.2944	-1.26249	-2.00011	0.00205	0.0250849	yes
XLOC_007159	XLOC_029920	mcm3ap	9:39510114-39533790	5_mg	60_mg	43.2159	31.6549	-0.449133	-1.751	0.00205	0.0250849	yes
XLOC_007183	XLOC_018861	ADCK2	25:2585158-2602209	5_mg	60_mg	19.4643	29.9975	0.624007	1.86349	0.002	0.0246947	yes
XLOC_007205	XLOC_000271	G3BP2 (1 of 3)	1:25421061-25438574	5_mg	60_mg	2.39871	7.74848	1.69166	2.16194	0.002	0.0246946	yes
XLOC_007207	XLOC_005415	tacc3	13:36282171-36293842	5_mg	60_mg	262.392	181.88	-0.52874	-1.9893	0.002	0.0246946	yes
XLOC_007213	XLOC_010486	cmip	18:12800815-12836782	5_mg	60_mg	8.76754	5.35889	-0.710236	-1.85852	0.002	0.0246946	yes
XLOC_007219	XLOC_015816	si:dkey-15h8.9	22:3069395-3077151	5_mg	60_mg	8.15816	3.03828	-1.42499	-2.2521	0.002	0.0246946	yes
XLOC_007238	XLOC_016837	RNF123 (2 of 2)	22:37427764-37441772	5_mg	60_mg	8.05883	2.48741	-1.69593	-2.04276	0.002	0.0246946	yes
XLOC_007242	XLOC_017709	ctdsp2	23:24956373-24969583	5_mg	60_mg	2.23541	0.721711	-1.63105	-1.76198	0.002	0.0246946	yes
XLOC_007275	XLOC_018315	gnptg	24:38842180-38860920	5_mg	60_mg	57.4265	34.1071	-0.751642	-2.01042	0.002	0.0246946	yes
XLOC_007291	XLOC_018584	abhd10b	24:22535141-22542131	5_mg	60_mg	73.0837	48.6556	-0.586943	-1.8381	0.002	0.0246946	yes
XLOC_007303	XLOC_019118	CABZ01036415.1	25:25747661-25748370	5_mg	60_mg	132.37	79.5027	-0.735497	-2.04473	0.002	0.0246946	yes
XLOC_007312	XLOC_021033	gps1	3:36233177-36246017	5_mg	60_mg	144.015	105.158	-0.453654	-1.8359	0.002	0.0246946	yes
XLOC_007313	XLOC_025186	mtx3	5:53746304-53763981	5_mg	60_mg	0.998142	0.27442	-1.86286	-1.87058	0.002	0.0246946	yes
XLOC_007325	XLOC_027087	ddx28	7:36418434-36420330	5_mg	60_mg	31.2281	46.1035	0.562033	2.27585	0.002	0.0246946	yes
XLOC_007356	XLOC_000364	lsm6	1:35902875-35912115	5_mg	60_mg	134.864	77.0842	-0.807003	-2.13809	0.00195	0.0243377	yes
XLOC_007364	XLOC_002296	znf259	10:30727928-30739701	5_mg	60_mg	38.2565	23.6712	-0.692574	-1.83042	0.00195	0.0243377	yes
XLOC_007389	XLOC_004963	ide	13:42962795-43003141	5_mg	60_mg	221.613	163.09	-0.442379	-1.92415	0.00195	0.0243377	yes
XLOC_007430	XLOC_005139	plekhh2	13:8212877-8257971	5_mg	60_mg	8.37674	5.0645	-0.72597	-1.93795	0.00195	0.0243377	yes
XLOC_007437	XLOC_010918	zbtb22b	19:7623705-7633924	5_mg	60_mg	11.8632	7.59261	-0.643829	-1.86115	0.00195	0.0243377	yes
XLOC_007456	XLOC_014613	bxdc2	21:232571-249424	5_mg	60_mg	71.4261	103.177	0.530603	2.39479	0.00195	0.0243377	yes
XLOC_007508	XLOC_030392	si:dkey-229b18.3	9:31523811-31535318	5_mg	60_mg	49.2837	33.6848	-0.549012	-1.84027	0.00195	0.0243377	yes
XLOC_007512	XLOC_000522	taf5	1:49921679-49941291	5_mg	60_mg	21.8587	32.1048	0.554582	2.24513	0.0019	0.0238526	yes
XLOC_007514	XLOC_005120	exoc3l4	13:6814743-6845603	5_mg	60_mg	26.9196	17.5972	-0.613314	-1.96486	0.0019	0.0238526	yes
XLOC_007528	XLOC_005303	rel	13:26019400-26043715	5_mg	60_mg	7.57983	3.5734	-1.08487	-1.9734	0.0019	0.0238526	yes
XLOC_007529	XLOC_005961	pdzd11	14:34239288-34243474	5_mg	60_mg	43.5341	25.0498	-0.797345	-2.12328	0.0019	0.0238526	yes
XLOC_007587	XLOC_006380	wu:fc26g07	14:31768516-31774284	5_mg	60_mg	92.1795	67.602	-0.44738	-1.89808	0.0019	0.0238526	yes
XLOC_007595	XLOC_007242	chp2	15:19367784-19373928	5_mg	60_mg	52.5877	35.0733	-0.584353	-2.21497	0.0019	0.0238526	yes
XLOC_007601	XLOC_007437	mll4b	15:36155424-36242250	5_mg	60_mg	28.4354	12.6896	-1.16405	-1.07728	0.0019	0.0238526	yes
XLOC_007628	XLOC_009042	KIF20B	17:23301341-23338530	5_mg	60_mg	71.2256	52.2489	-0.446996	-1.97824	0.0019	0.0238526	yes
XLOC_007655	XLOC_013324	gna11b	2:53090567-53178564	5_mg	60_mg	26.6017	19.3412	-0.459844	-1.90448	0.0019	0.0238526	yes
XLOC_007660	XLOC_016922	slc34a2b	23:1084885-1115886	5_mg	60_mg	5.32229	9.76621	0.875752	1.95574	0.0019	0.0238526	yes
XLOC_007670	XLOC_020307	wu:fl04e06	3:46342531-46401191	5_mg	60_mg	11.5527	6.90845	-0.741792	-1.81867	0.0019	0.0238526	yes
XLOC_007686	XLOC_029004	calrl2	8:17101738-17111891	5_mg	60_mg	53.5124	37.0061	-0.532111	-2.03286	0.0019	0.0238526	yes
XLOC_007750	XLOC_029959	lrrc3	9:43230620-43237787	5_mg	60_mg	28.6707	16.3794	-0.807693	-1.89651	0.0019	0.0238526	yes
XLOC_007758	XLOC_003353	cflar	11:31208634-31216773	5_mg	60_mg	35.7362	21.9358	-0.704099	-2.03287	0.00185	0.0234803	yes
XLOC_007761	XLOC_006619	LRIG3	15:2964510-3054686	5_mg	60_mg	4.84889	8.99871	0.892062	2.41743	0.00185	0.0234803	yes
XLOC_007774	XLOC_008542	si:dkey-97i18.5	16:33930174-33932357	5_mg	60_mg	5.13855	1.04673	-2.29547	-2.57292	0.00185	0.0234803	yes
XLOC_007789	XLOC_011565	phactr4a	19:14574560-14661455	5_mg	60_mg	9.95586	6.13241	-0.699092	-1.81801	0.00185	0.0234803	yes
XLOC_007812	XLOC_013151	acin1a	2:37900577-37932766	5_mg	60_mg	71.2629	46.9675	-0.601488	-1.96311	0.00185	0.0234803	yes
XLOC_007829	XLOC_015967	cenpp	22:10551140-10624493	5_mg	60_mg	24.6304	14.3543	-0.778955	-2.04285	0.00185	0.0234803	yes
XLOC_007831	XLOC_016166	SSX2IP (2 of 2)	22:25187772-25197115	5_mg	60_mg	3.11766	0.927353	-1.74927	-2.02119	0.00185	0.0234803	yes
XLOC_007858	XLOC_017228	mll2	23:27997620-28036519	5_mg	60_mg	52.4087	24.0696	-1.12259	-1.96448	0.00185	0.0234803	yes
XLOC_007873	XLOC_018384	ssr1	24:43858563-43867471	5_mg	60_mg	79.8774	118.843	0.573198	2.16527	0.00185	0.0234803	yes
XLOC_007904	XLOC_024862	ncs1a	5:34040501-34062017	5_mg	60_mg	2.67888	0.810776	-1.72425	-2.10166	0.00185	0.0234803	yes
XLOC_007924	XLOC_027119	arhgap1	7:40154144-40177847	5_mg	60_mg	69.2648	48.1242	-0.525358	-2.06268	0.00185	0.0234803	yes
XLOC_007926	XLOC_027952	TSHZ3 (1 of 2)	7:48338941-48342349	5_mg	60_mg	8.27415	4.80912	-0.782836	-1.83917	0.00185	0.0234803	yes
XLOC_007937	XLOC_005093	tjap1	13:3637533-3788725	5_mg	60_mg	10.7519	5.86411	-0.874607	-1.87901	0.0018	0.02308	yes
XLOC_007939	XLOC_009792	FCF1	17:49995368-50007463	5_mg	60_mg	98.2053	58.724	-0.741851	-2.21803	0.0018	0.02308	yes
XLOC_007983	XLOC_010467	rbm28	18:10140980-10161450	5_mg	60_mg	48.3501	33.3998	-0.533679	-2.10049	0.0018	0.02308	yes
XLOC_007994	XLOC_016939	zgc:114123	23:2739938-2757830	5_mg	60_mg	157.019	268.197	0.772356	1.95131	0.0018	0.02308	yes
XLOC_008006	XLOC_020228	si:dkeyp-72e1.7	3:36578566-36580628	5_mg	60_mg	6.31668	1.42725	-2.14593	-2.18834	0.0018	0.02308	yes
XLOC_008009	XLOC_020471	tufm	3:108144-125608	5_mg	60_mg	61.533	87.429	0.506751	2.0855	0.0018	0.02308	yes
XLOC_008021	XLOC_026731	HIST2H2AB (23 of 30)	7:6819341-6819725	5_mg	60_mg	1134.08	1566.06	0.465621	1.82853	0.0018	0.02308	yes
XLOC_008024	XLOC_027297	tbc1d19	7:62891232-62955428	5_mg	60_mg	13.5753	7.00251	-0.955043	-1.95011	0.0018	0.02308	yes
XLOC_008055	XLOC_003320	utp3	11:27303939-27309134	5_mg	60_mg	27.7417	17.4594	-0.668056	-2.21879	0.00175	0.0225934	yes
XLOC_008056	XLOC_004330	dhx8	12:29141571-29159330	5_mg	60_mg	93.2906	68.6819	-0.441802	-1.90771	0.00175	0.0225934	yes
XLOC_008114	XLOC_008395	cbx3b	16:23122949-23132302	5_mg	60_mg	34.6549	18.7474	-0.886368	-2.05413	0.00175	0.0225934	yes
XLOC_008122	XLOC_009533	slc16a9a	17:20483925-20496769	5_mg	60_mg	1.20405	0.330692	-1.86434	-1.5544	0.00175	0.0225934	yes
XLOC_008167	XLOC_010504	C18H12orf23	18:14847600-14855177	5_mg	60_mg	43.3992	60.7176	0.484448	2.13618	0.00175	0.0225934	yes
XLOC_008199	XLOC_010620	si:ch211-147m20.3	18:24057122-24260578	5_mg	60_mg	2.30244	0.494217	-2.21995	-2.25251	0.00175	0.0225934	yes
XLOC_008228	XLOC_012961	nr2f6a	2:23477763-23489841	5_mg	60_mg	9.08389	18.4195	1.01985	2.05625	0.00175	0.0225934	yes
XLOC_008241	XLOC_015506	nhp2	21:29145844-29153265	5_mg	60_mg	188.813	127.744	-0.563708	-1.91196	0.00175	0.0225934	yes
XLOC_008261	XLOC_020727	zgc:73324	3:17752917-17759735	5_mg	60_mg	2.11221	0.564268	-1.9043	-2.01085	0.00175	0.0225934	yes
XLOC_008274	XLOC_022438	ccnc	4:5637734-5648756	5_mg	60_mg	48.4385	33.6334	-0.526261	-2.00386	0.00175	0.0225934	yes
XLOC_008299	XLOC_022645	fam116b	4:19005545-19016039	5_mg	60_mg	69.6729	49.979	-0.479278	-1.97451	0.00175	0.0225934	yes
XLOC_008366	XLOC_025179	snapc4	5:52861123-52877562	5_mg	60_mg	12.47	6.13917	-1.02235	-2.12728	0.00175	0.0225934	yes
XLOC_008369	XLOC_011397	ZC3H12A (2 of 2)	19:2881891-2903306	5_mg	60_mg	18.1811	10.9006	-0.738035	-1.92657	0.0017	0.0221769	yes
XLOC_008373	XLOC_030143	slc23a3	9:7413477-7439185	5_mg	60_mg	0.341263	4.60891	3.75547	1.03976	0.0017	0.0221769	yes
XLOC_008385	XLOC_002550	LIMA1 (2 of 2)	11:2318283-2355950	5_mg	60_mg	5.57223	3.11442	-0.839293	-1.97803	0.00165	0.0215621	yes
XLOC_008388	XLOC_003093	wu:fd44f01	11:7067611-7072255	5_mg	60_mg	73.0756	47.3668	-0.625512	-2.0189	0.00165	0.0215621	yes
XLOC_008393	XLOC_003902	BAHCC1	12:36684765-36758164	5_mg	60_mg	6.5778	4.25802	-0.627422	-1.83108	0.00165	0.0215621	yes
XLOC_008395	XLOC_004707	si:ch211-198a12.6	13:18556564-18561809	5_mg	60_mg	179.264	133.277	-0.427654	-1.87851	0.00165	0.0215621	yes
XLOC_008400	XLOC_008567	mms22l	16:34595901-34619250	5_mg	60_mg	18.9056	9.24753	-1.03168	-1.7029	0.00165	0.0215621	yes
XLOC_008428	XLOC_010261	ugt5c3	18:38768916-38774956	5_mg	60_mg	1.56415	0.505067	-1.63083	-2.4353	0.00165	0.0215621	yes
XLOC_008438	XLOC_011852	bet1	19:41860535-41866787	5_mg	60_mg	56.1624	33.1612	-0.760108	-2.03514	0.00165	0.0215621	yes
XLOC_008452	XLOC_011966	DHX30	2:256479-277540	5_mg	60_mg	31.8825	45.5957	0.516135	2.18988	0.00165	0.0215621	yes
XLOC_008455	XLOC_013508	psmc6	20:9944194-9957165	5_mg	60_mg	98.5571	66.6372	-0.564633	-2.14015	0.00165	0.0215621	yes
XLOC_008465	XLOC_017689	noc2l	23:23420271-23473559	5_mg	60_mg	50.7321	35.2491	-0.525314	-1.98784	0.00165	0.0215621	yes
XLOC_008490	XLOC_021128	SNRNP25	3:46415420-46418013	5_mg	60_mg	28.6672	15.4803	-0.888965	-2.18059	0.00165	0.0215621	yes
XLOC_008499	XLOC_025572	ndufs1	6:13116490-13141926	5_mg	60_mg	43.7484	62.5168	0.515015	1.90627	0.00165	0.0215621	yes
XLOC_008513	XLOC_000460	UNC93B1	1:44852041-44875455	5_mg	60_mg	1.94226	0.758442	-1.35663	-2.04649	0.0016	0.0211296	yes
XLOC_008523	XLOC_002347	ccna1	10:35931773-35939422	5_mg	60_mg	1136.51	829.126	-0.454942	-2.00836	0.0016	0.0211296	yes
XLOC_008542	XLOC_003411	zgc:113019	11:38599254-38604211	5_mg	60_mg	23.3204	35.5686	0.609008	2.08155	0.0016	0.0211296	yes
XLOC_008553	XLOC_005618	bbs12	14:1366158-1373201	5_mg	60_mg	1.29182	0.116229	-3.47437	-2.97347	0.0016	0.0211296	yes
XLOC_008567	XLOC_005818	si:dkey-27i16.3	14:18468420-18472480	5_mg	60_mg	0.770066	0.163216	-2.2382	-2.25507	0.0016	0.0211296	yes
XLOC_008590	XLOC_016483	CABZ01077220.1	22:8292389-8296301	5_mg	60_mg	3.17994	0.729862	-2.1233	-2.53974	0.0016	0.0211296	yes
XLOC_008620	XLOC_017144	ubr4	23:21573095-21670989	5_mg	60_mg	18.8206	12.942	-0.540244	-1.61365	0.0016	0.0211296	yes
XLOC_008625	XLOC_017601	dnmt3	23:17154080-17175501	5_mg	60_mg	50.9064	36.3378	-0.486375	-1.93299	0.0016	0.0211296	yes
XLOC_008634	XLOC_018570	spice1	24:21938646-21952043	5_mg	60_mg	48.5571	32.4841	-0.579949	-1.94136	0.0016	0.0211296	yes
XLOC_008652	XLOC_024213	pomt1	5:52797553-52814242	5_mg	60_mg	20.1785	13.0113	-0.633047	-1.95314	0.0016	0.0211296	yes
XLOC_008694	XLOC_000743	appa	1:496070-508054	5_mg	60_mg	5.2744	12.1396	1.20264	2.51241	0.00155	0.0206511	yes
XLOC_008712	XLOC_001125	bdh2	1:44096668-44110096	5_mg	60_mg	42.0863	22.1972	-0.922971	-2.22104	0.00155	0.0206511	yes
XLOC_008739	XLOC_004780	si:ch211-223p8.8,zgc:153981	13:25053885-25061867	5_mg	60_mg	1.63213	0.430909	-1.9213	-2.01274	0.00155	0.0206511	yes
XLOC_008765	XLOC_006495	fgfrl1b	14:43133833-43211850	5_mg	60_mg	1.35561	0.487572	-1.47526	-1.93975	0.00155	0.0206511	yes
XLOC_008780	XLOC_008455	RBFA	16:27603593-27607329	5_mg	60_mg	97.7451	63.0571	-0.632364	-2.13891	0.00155	0.0206511	yes
XLOC_008793	XLOC_009628	g2e3	17:28857834-28870857	5_mg	60_mg	123.134	90.21	-0.448865	-1.87543	0.00155	0.0206511	yes
XLOC_008806	XLOC_010580	ighmbp2l	18:20297235-20313051	5_mg	60_mg	13.0311	7.78988	-0.742282	-2.06282	0.00155	0.0206511	yes
XLOC_008808	XLOC_014985	ttc1	21:28751626-28763748	5_mg	60_mg	67.5467	44.486	-0.602534	-2.02811	0.00155	0.0206511	yes
XLOC_008838	XLOC_015291	clica	21:11865752-11874292	5_mg	60_mg	4.50673	1.64183	-1.45678	-2.08758	0.00155	0.0206511	yes
XLOC_008843	XLOC_015738	si:ch73-92e7.4	22:1776157-1781335	5_mg	60_mg	17.8426	7.288	-1.29173	-2.18578	0.00155	0.0206511	yes
XLOC_008881	XLOC_019655	HIST2H2AB (30 of 30)	25:36201661-36202048	5_mg	60_mg	781.956	1100.65	0.493198	1.89814	0.00155	0.0206511	yes
XLOC_008884	XLOC_024186	polk	5:47506897-47525564	5_mg	60_mg	13.2442	7.08803	-0.901903	-2.01763	0.00155	0.0206511	yes
XLOC_008948	XLOC_024868	ENSDARG00000041723	5:34636661-34639912	5_mg	60_mg	141.808	194.247	0.453954	1.92796	0.00155	0.0206511	yes
XLOC_008951	XLOC_026224	dr1	6:20198869-20261782	5_mg	60_mg	40.1825	27.585	-0.542682	-2.2711	0.00155	0.0206511	yes
XLOC_008996	XLOC_028149	METTL4	7:75264027-75272724	5_mg	60_mg	22.6466	14.7571	-0.617883	-1.88186	0.00155	0.0206511	yes
XLOC_009006	XLOC_002877	zgc:162816	11:32434555-32447616	5_mg	60_mg	17.7233	27.9677	0.658111	1.92821	0.0015	0.0202547	yes
XLOC_009041	XLOC_007133	URB1 (2 of 2)	15:5563912-5614395	5_mg	60_mg	8.6362	13.8428	0.680664	1.92967	0.0015	0.0202547	yes
XLOC_009042	XLOC_011881	si:ch211-207c15.7	19:44445903-44446967	5_mg	60_mg	13.7138	6.07843	-1.17386	-2.13016	0.0015	0.0202547	yes
XLOC_009055	XLOC_012188	arpc5a	2:20763672-20771677	5_mg	60_mg	10.1949	5.89058	-0.791368	-2.00318	0.0015	0.0202547	yes
XLOC_009057	XLOC_014361	pla2g7	20:35486343-35506192	5_mg	60_mg	20.2363	12.2564	-0.723408	-2.30207	0.0015	0.0202547	yes
XLOC_009059	XLOC_014740	alpk2	21:9398950-9415884	5_mg	60_mg	3.73617	2.17952	-0.777552	-1.95802	0.0015	0.0202547	yes
XLOC_009066	XLOC_015421	ccdc90b	21:22003870-22007106	5_mg	60_mg	17.0516	8.52241	-1.00058	-2.72418	0.0015	0.0202547	yes
XLOC_009083	XLOC_015723	si:ch73-92e7.2,si:dkey-4c15.13,si:dkey-4c15.7	22:1497615-1764500	5_mg	60_mg	151.711	83.5912	-0.859907	-1.97679	0.0015	0.0202547	yes
XLOC_009084	XLOC_025200	cdk7	5:54818486-54828537	5_mg	60_mg	78.6821	53.8441	-0.547246	-1.92232	0.0015	0.0202547	yes
XLOC_009110	XLOC_025776	dmrt2b	6:35599988-35606659	5_mg	60_mg	3.18481	0.770199	-2.0479	-2.46304	0.0015	0.0202547	yes
XLOC_009113	XLOC_027774	AP3B1 (2 of 2)	7:29269897-29377078	5_mg	60_mg	39.7159	26.5822	-0.579253	-2.06503	0.0015	0.0202547	yes
XLOC_009115	XLOC_029829	zgc:113314	9:31454796-31460425	5_mg	60_mg	20.3843	10.2623	-0.990098	-2.43455	0.0015	0.0202547	yes
XLOC_009135	XLOC_000586	nup133	1:54485863-54508660	5_mg	60_mg	9.53161	15.4075	0.69284	2.44622	0.00145	0.0197934	yes
XLOC_009155	XLOC_001744	synj1	10:27150375-27203780	5_mg	60_mg	6.77667	3.64825	-0.893373	-1.7926	0.00145	0.0197934	yes
XLOC_009168	XLOC_003293	maf1	11:25000971-25011400	5_mg	60_mg	28.4905	19.2078	-0.56879	-2.08992	0.00145	0.0197934	yes
XLOC_009183	XLOC_004848	ppifa	13:30795773-30799401	5_mg	60_mg	63.1409	37.8193	-0.739454	-2.08621	0.00145	0.0197934	yes
XLOC_009214	XLOC_007528	PSMD2 (1 of 2)	15:44255141-44269010	5_mg	60_mg	41.8451	63.6713	0.605583	1.93148	0.00145	0.0197934	yes
XLOC_009216	XLOC_008808	FBXO43	16:58172416-58189258	5_mg	60_mg	147.619	202.154	0.453576	2.51709	0.00145	0.0197934	yes
XLOC_009234	XLOC_011066	rpl15	19:19373860-19381684	5_mg	60_mg	113.634	167.772	0.562103	1.90688	0.00145	0.0197934	yes
XLOC_009243	XLOC_012266	rab3aa	2:24637598-24648248	5_mg	60_mg	26.7435	17.2587	-0.631863	-2.16898	0.00145	0.0197934	yes
XLOC_009291	XLOC_016562	adarb1a	22:12780872-12833130	5_mg	60_mg	2.17555	1.03813	-1.0674	-1.92672	0.00145	0.0197934	yes
XLOC_009314	XLOC_019056	zgc:171459	25:20156692-20158249	5_mg	60_mg	19.5494	10.1937	-0.939444	-2.09867	0.00145	0.0197934	yes
XLOC_009326	XLOC_025496	sox21a	6:7331079-7332155	5_mg	60_mg	16.1978	28.1688	0.798301	2.43249	0.00145	0.0197934	yes
XLOC_009339	XLOC_027522	FP325123.1	7:7270974-7271457	5_mg	60_mg	122.519	188.817	0.623981	2.55701	0.00145	0.0197934	yes
XLOC_009350	XLOC_028565	snrpd3	8:31590939-31593640	5_mg	60_mg	381.071	268.411	-0.505616	-2.05575	0.00145	0.0197934	yes
XLOC_009386	XLOC_030236	PDXK (2 of 3)	9:20236677-20264130	5_mg	60_mg	36.124	22.7023	-0.670118	-2.11182	0.00145	0.0197934	yes
XLOC_009388	XLOC_003190	zrsr2	11:12787114-12801928	5_mg	60_mg	1.76175	0.699335	-1.33295	-2.29314	0.0014	0.0193574	yes
XLOC_009392	XLOC_003210	RAP1A (2 of 2)	11:16186661-16203828	5_mg	60_mg	61.7677	40.0457	-0.625205	-2.17915	0.0014	0.0193574	yes
XLOC_009408	XLOC_004016	bub3	12:50659370-50663709	5_mg	60_mg	109.608	156.999	0.518398	2.28715	0.0014	0.0193574	yes
XLOC_009414	XLOC_009937	ARF4 (2 of 3)	18:7017445-7026435	5_mg	60_mg	108.461	75.2294	-0.527803	-1.95139	0.0014	0.0193574	yes
XLOC_009423	XLOC_011798	mtdha	19:34270842-34289769	5_mg	60_mg	35.1585	49.8999	0.505162	1.97737	0.0014	0.0193574	yes
XLOC_009445	XLOC_011892	si:ch211-199g17.9	19:44944320-44979396	5_mg	60_mg	4.26454	0.418378	-3.34951	-1.95276	0.0014	0.0193574	yes
XLOC_009451	XLOC_016674	tmem59l	22:21449859-21472312	5_mg	60_mg	36.7199	58.1783	0.663918	2.02405	0.0014	0.0193574	yes
XLOC_009456	XLOC_016699	glrx2	22:23680475-23684911	5_mg	60_mg	21.0478	7.78822	-1.4343	-2.20006	0.0014	0.0193574	yes
XLOC_009510	XLOC_020207	itga3a	3:34931496-35002337	5_mg	60_mg	12.3887	7.38549	-0.746256	-1.914	0.0014	0.0193574	yes
XLOC_009533	XLOC_025630	utp6	6:19378631-19385948	5_mg	60_mg	125.01	82.5854	-0.598085	-2.17845	0.0014	0.0193574	yes
XLOC_009563	XLOC_026216	cbx8b	6:19547760-19551086	5_mg	60_mg	37.3964	24.6011	-0.604172	-1.98094	0.0014	0.0193574	yes
XLOC_009581	XLOC_027612	e2f8	7:17351484-17373447	5_mg	60_mg	28.9543	16.3086	-0.82814	-2.03589	0.0014	0.0193574	yes
XLOC_009603	XLOC_002185	ppapdc1b	10:20608631-20618267	5_mg	60_mg	58.4302	85.8474	0.555059	1.91588	0.00135	0.0188748	yes
XLOC_009608	XLOC_006741	hspa8l	15:18550717-18566719	5_mg	60_mg	2.41867	0.846505	-1.51462	-1.98394	0.00135	0.0188748	yes
XLOC_009627	XLOC_011965	zgc:113293	2:250270-255471	5_mg	60_mg	56.607	84.3024	0.574592	1.89003	0.00135	0.0188748	yes
XLOC_009628	XLOC_014588	arf6a	20:54586918-54588998	5_mg	60_mg	27.3295	39.8582	0.544419	1.93232	0.00135	0.0188748	yes
XLOC_009639	XLOC_016669	ell	22:21167800-21244942	5_mg	60_mg	43.9323	30.8007	-0.512319	-1.88058	0.00135	0.0188748	yes
XLOC_009645	XLOC_019640	HIST2H2AB (1 of 30)	25:36108227-36108614	5_mg	60_mg	457.594	667.379	0.54444	2.04951	0.00135	0.0188748	yes
XLOC_009668	XLOC_022376	arid2	4:1506152-1543402	5_mg	60_mg	16.1816	11.1328	-0.539534	-1.7677	0.00135	0.0188748	yes
XLOC_009681	XLOC_025244	fer	5:58685891-58753361	5_mg	60_mg	47.0646	32.2443	-0.545598	-1.92886	0.00135	0.0188748	yes
XLOC_009692	XLOC_000171	rbpja	1:13339434-13348758	5_mg	60_mg	63.3932	46.0436	-0.461327	-2.01261	0.0013	0.0183123	yes
XLOC_009697	XLOC_005957	sox3	14:33703956-33705712	5_mg	60_mg	6.92511	2.98545	-1.21389	-1.91954	0.0013	0.0183123	yes
XLOC_009789	XLOC_007159	trappc4	15:9456827-9463137	5_mg	60_mg	50.2655	31.8046	-0.660331	-2.08182	0.0013	0.0183123	yes
XLOC_009792	XLOC_010838	RNF5	19:977613-984395	5_mg	60_mg	4.94881	2.77678	-0.833666	-2.08231	0.0013	0.0183123	yes
XLOC_009804	XLOC_012818	C2H1orf21	2:9746977-9760625	5_mg	60_mg	82.8304	57.2869	-0.531954	-1.91477	0.0013	0.0183123	yes
XLOC_009809	XLOC_014454	ttc32	20:43778285-43782534	5_mg	60_mg	65.9336	38.9519	-0.759321	-2.18967	0.0013	0.0183123	yes
XLOC_009825	XLOC_018475	ankha	24:10149876-10194699	5_mg	60_mg	64.3054	42.9078	-0.583702	-2.11654	0.0013	0.0183123	yes
XLOC_009899	XLOC_026082	myh9a	6:7652620-7693551	5_mg	60_mg	109.669	78.8224	-0.476475	-1.99607	0.0013	0.0183123	yes
XLOC_009920	XLOC_027754	ap1s1	7:27370929-27389074	5_mg	60_mg	65.7583	44.5372	-0.562164	-2.03305	0.0013	0.0183123	yes
XLOC_009937	XLOC_000221	CCDC111	1:20345962-20355665	5_mg	60_mg	33.0905	16.8307	-0.975322	-2.50697	0.00125	0.017758	yes
XLOC_009952	XLOC_004566	sft2d1	13:4023087-4055400	5_mg	60_mg	7.48144	3.57772	-1.06428	-2.14916	0.00125	0.017758	yes
XLOC_009962	XLOC_007660	TAF2 (1 of 2)	16:11048737-11074321	5_mg	60_mg	12.1955	7.60546	-0.681237	-2.04098	0.00125	0.017758	yes
XLOC_010003	XLOC_007774	hoxa13b	16:22980333-22982266	5_mg	60_mg	3.38466	1.17355	-1.52813	-2.0917	0.00125	0.017758	yes
XLOC_010006	XLOC_012398	cacybp	2:35316286-35322203	5_mg	60_mg	72.1639	46.1642	-0.644504	-2.17887	0.00125	0.017758	yes
XLOC_010014	XLOC_014957	pcl	21:26126819-26363007	5_mg	60_mg	19.19	28.8838	0.589906	1.98471	0.00125	0.017758	yes
XLOC_010033	XLOC_016049	nrd1	22:17436374-17458056	5_mg	60_mg	13.1487	7.63653	-0.783931	-2.08195	0.00125	0.017758	yes
XLOC_010068	XLOC_016824	LSM3	22:34461569-34472027	5_mg	60_mg	57.5432	96.4962	0.745827	2.10072	0.00125	0.017758	yes
XLOC_010099	XLOC_018437	anxa13	24:6443801-6459153	5_mg	60_mg	22.2171	10.6793	-1.05685	-2.03999	0.00125	0.017758	yes
XLOC_010118	XLOC_018535	cul1b	24:17913849-17949248	5_mg	60_mg	62.6046	43.3883	-0.528964	-1.94785	0.00125	0.017758	yes
XLOC_010145	XLOC_019128	idh3a	25:26709899-26772976	5_mg	60_mg	94.6017	62.5604	-0.596616	-2.2513	0.00125	0.017758	yes
XLOC_010156	XLOC_020161	PRR12 (2 of 2)	3:32570971-32594599	5_mg	60_mg	1.15997	0.40594	-1.51475	-2.0567	0.00125	0.017758	yes
XLOC_010158	XLOC_024955	snx18a	5:41897977-41917429	5_mg	60_mg	49.9239	34.2817	-0.542292	-1.95312	0.00125	0.017758	yes
XLOC_010218	XLOC_025647	si:ch211-15l16.3	6:20961047-21027648	5_mg	60_mg	8.13087	0.895216	-3.1831	-2.17632	0.00125	0.017758	yes
XLOC_010261	XLOC_003958	mrpl38	12:45972651-45991571	5_mg	60_mg	24.3294	39.6735	0.705473	2.54962	0.0012	0.0172768	yes
XLOC_010293	XLOC_004322	acsf2	12:28068197-28109854	5_mg	60_mg	32.3437	18.1017	-0.837358	-1.91756	0.0012	0.0172768	yes
XLOC_010321	XLOC_007812	gtpbp10	16:26130735-26143578	5_mg	60_mg	19.9072	11.5333	-0.787484	-2.15175	0.0012	0.0172768	yes
XLOC_010366	XLOC_009234	coq6	17:45176229-45195289	5_mg	60_mg	35.7905	22.9804	-0.639173	-2.04678	0.0012	0.0172768	yes
XLOC_010374	XLOC_017494	nudt3a	23:3722382-3758564	5_mg	60_mg	14.6082	8.31038	-0.813788	-1.95816	0.0012	0.0172768	yes
XLOC_010441	XLOC_020223	slc16a6b	3:36312649-36327790	5_mg	60_mg	1.02777	0.128674	-2.99773	-2.3904	0.0012	0.0172768	yes
XLOC_010467	XLOC_021742	si:dkey-16p19.5	4:34889963-34899865	5_mg	60_mg	15.8623	5.05793	-1.64899	-2.5916	0.0012	0.0172768	yes
XLOC_010484	XLOC_028035	SPG7	7:57415529-57443943	5_mg	60_mg	32.4153	21.4767	-0.593902	-2.05714	0.0012	0.0172768	yes
XLOC_010486	XLOC_028307	trim33	8:11702089-11750361	5_mg	60_mg	40.7999	22.6273	-0.850505	-2.44673	0.0012	0.0172768	yes
XLOC_010493	XLOC_029347	si:ch211-87l2.1	8:42620134-42644723	5_mg	60_mg	20.09	9.76349	-1.04101	-1.93222	0.0012	0.0172768	yes
XLOC_010504	XLOC_000905	ENSDARG00000061952	1:18304646-18341137	5_mg	60_mg	85.1166	60.1247	-0.501483	-1.67461	0.00115	0.0167173	yes
XLOC_010531	XLOC_001566	cwc27	10:11364006-11467320	5_mg	60_mg	20.5151	11.6992	-0.810275	-2.16057	0.00115	0.0167173	yes
XLOC_010557	XLOC_002069	si:ch211-251f6.7	10:7080501-7081885	5_mg	60_mg	33.6052	63.2136	0.91155	2.13381	0.00115	0.0167173	yes
XLOC_010580	XLOC_004146	si:ch211-253p2.2	12:7226554-7233508	5_mg	60_mg	4.10577	1.57245	-1.38464	-2.23143	0.00115	0.0167173	yes
XLOC_010585	XLOC_016486	CABZ01061495.1	22:8385863-8391122	5_mg	60_mg	9.12875	3.12784	-1.54525	-2.29451	0.00115	0.0167173	yes
XLOC_010600	XLOC_017009	rps21	23:9327324-9335467	5_mg	60_mg	198.811	310.112	0.64139	1.99488	0.00115	0.0167173	yes
XLOC_010620	XLOC_018302	pus3	24:37814650-37826812	5_mg	60_mg	96.4387	135.645	0.492152	2.03968	0.00115	0.0167173	yes
XLOC_010622	XLOC_026726	zgc:171759	7:6799313-6800093	5_mg	60_mg	490.41	319.068	-0.620123	-2.09018	0.00115	0.0167173	yes
XLOC_010666	XLOC_027857	NR1H3	7:35756117-35851568	5_mg	60_mg	27.9099	18.0574	-0.628187	-2.07092	0.00115	0.0167173	yes
XLOC_010717	XLOC_028770	rmi1	8:52027181-52030831	5_mg	60_mg	46.3458	30.6125	-0.598318	-1.96631	0.00115	0.0167173	yes
XLOC_010736	XLOC_030579	GALNT3	9:50837291-50853337	5_mg	60_mg	2.32258	1.0254	-1.17954	-2.29567	0.00115	0.0167173	yes
XLOC_010744	XLOC_001505	SUB1 (1 of 2)	10:7119643-7126599	5_mg	60_mg	37.5904	65.5471	0.802167	1.96338	0.0011	0.0161628	yes
XLOC_010785	XLOC_006832	myo1c	15:27670483-27701400	5_mg	60_mg	11.1142	7.18725	-0.628885	-1.99332	0.0011	0.0161628	yes
XLOC_010791	XLOC_007994	pogzb,si:dkey-23o4.5	16:40784279-40801811	5_mg	60_mg	12.8388	6.80176	-0.916534	-2.11909	0.0011	0.0161628	yes
XLOC_010797	XLOC_008241	trim71	16:8962060-9012242	5_mg	60_mg	53.0381	37.996	-0.48118	-1.83314	0.0011	0.0161628	yes
XLOC_010838	XLOC_010006	si:ch211-264e16.2	18:15362232-15372316	5_mg	60_mg	1.51668	0.488607	-1.63417	-2.29492	0.0011	0.0161628	yes
XLOC_010857	XLOC_013773	tdrd6	20:35470063-35484057	5_mg	60_mg	201.265	126.234	-0.672992	-2.19773	0.0011	0.0161628	yes
XLOC_010878	XLOC_017691	her9	23:23693661-23695447	5_mg	60_mg	2.73237	0.642577	-2.08821	-2.19693	0.0011	0.0161628	yes
XLOC_010886	XLOC_020642	CU210890.3	3:11630451-11664340	5_mg	60_mg	1.4025	0.303142	-2.20993	-2.35978	0.0011	0.0161628	yes
XLOC_010901	XLOC_022269	CABZ01036080.1	4:56839413-56840624	5_mg	60_mg	3.01106	0.743425	-2.01801	-2.40981	0.0011	0.0161628	yes
XLOC_010918	XLOC_024022	tescb	5:33779404-33786144	5_mg	60_mg	4.3533	1.60224	-1.44202	-2.30531	0.0011	0.0161628	yes
XLOC_010945	XLOC_025637	p4hb	6:19682033-19706928	5_mg	60_mg	616.291	441.937	-0.479771	-2.1479	0.0011	0.0161628	yes
XLOC_010959	XLOC_030519	nab1b	9:42440890-42474607	5_mg	60_mg	2.2796	5.91568	1.37576	2.10795	0.0011	0.0161628	yes
XLOC_010964	XLOC_002862	ppef1	11:31129421-31156412	5_mg	60_mg	10.2757	5.85085	-0.812513	-1.98392	0.00105	0.0156116	yes
XLOC_010984	XLOC_004044	mapk8b	12:2770277-2787246	5_mg	60_mg	6.01937	1.68287	-1.83868	-2.23271	0.00105	0.0156116	yes
XLOC_011011	XLOC_016378	CABZ01006835.1	22:3138414-3148083	5_mg	60_mg	14.4996	7.82276	-0.890268	-2.11604	0.00105	0.0156116	yes
XLOC_011040	XLOC_016650	C22H19orf70	22:19865804-19871132	5_mg	60_mg	40.1039	21.8264	-0.877668	-2.13373	0.00105	0.0156116	yes
XLOC_011041	XLOC_017254	lzic	23:29797482-29817636	5_mg	60_mg	53.2846	25.8356	-1.04436	-2.23068	0.00105	0.0156116	yes
XLOC_011066	XLOC_017811	rnf41	23:32547392-32572787	5_mg	60_mg	14.9298	9.58679	-0.639071	-1.91841	0.00105	0.0156116	yes
XLOC_011081	XLOC_018118	si:dkey-118j18.2	24:16053646-16068573	5_mg	60_mg	3.07585	1.24925	-1.29993	-2.26293	0.00105	0.0156116	yes
XLOC_011083	XLOC_019932	C3H17orf103	3:15422242-15428699	5_mg	60_mg	7.07799	3.84344	-0.880942	-2.10246	0.00105	0.0156116	yes
XLOC_011084	XLOC_023522	CABZ01002719.1	4:54714147-54781135	5_mg	60_mg	3.10915	0.580382	-2.42145	-2.88497	0.00105	0.0156116	yes
XLOC_011087	XLOC_027769	nucb2a	7:28151102-28164325	5_mg	60_mg	4.1119	1.45635	-1.49745	-2.21055	0.00105	0.0156116	yes
XLOC_011112	XLOC_030556	cx43.4	9:47606306-47616531	5_mg	60_mg	75.59	52.6025	-0.523064	-1.88504	0.00105	0.0156116	yes
XLOC_011116	XLOC_000949	tapt1b	1:21544348-21577241	5_mg	60_mg	16.0851	10.1756	-0.660605	-2.11637	0.001	0.0150321	yes
XLOC_011121	XLOC_001284	pgam1b	1:55247076-55258273	5_mg	60_mg	26.2635	39.3374	0.582844	2.20518	0.001	0.0150321	yes
XLOC_011127	XLOC_001700	ap4m1	10:23055012-23062288	5_mg	60_mg	30.7969	18.9302	-0.702095	-2.199	0.001	0.0150321	yes
XLOC_011135	XLOC_002014	MIER3 (1 of 2)	10:2722655-2740432	5_mg	60_mg	32.5904	51.9031	0.671375	2.12556	0.001	0.0150321	yes
XLOC_011142	XLOC_004154	tmem26b	12:8726451-8733388	5_mg	60_mg	2.17932	0.477976	-2.18887	-2.44272	0.001	0.0150321	yes
XLOC_011159	XLOC_005534	acoxl	13:47886348-48015636	5_mg	60_mg	0.487362	2.0517	2.07375	2.11996	0.001	0.0150321	yes
XLOC_011162	XLOC_006408	mcf2a	14:33312030-33372996	5_mg	60_mg	7.07387	19.167	1.43805	1.83251	0.001	0.0150321	yes
XLOC_011197	XLOC_009084	clic4	17:25286113-25322065	5_mg	60_mg	63.4346	38.6364	-0.71531	-2.05147	0.001	0.0150321	yes
XLOC_011203	XLOC_016359	btg2	22:745664-789091	5_mg	60_mg	105.833	154.575	0.54651	2.60434	0.001	0.0150321	yes
XLOC_011242	XLOC_016908	taf11	23:325278-331653	5_mg	60_mg	16.8193	32.9978	0.97225	2.03368	0.001	0.0150321	yes
XLOC_011257	XLOC_018251	aglb	24:30562546-30600927	5_mg	60_mg	0.854164	0.24097	-1.82566	-2.24806	0.001	0.0150321	yes
XLOC_011268	XLOC_026767	vimp	7:10089246-10103115	5_mg	60_mg	26.3352	17.5022	-0.589453	-2.19425	0.001	0.0150321	yes
XLOC_011271	XLOC_004282	lcmt1	12:21730868-21762245	5_mg	60_mg	17.194	10.6047	-0.697194	-2.09433	0.00095	0.0144543	yes
XLOC_011336	XLOC_004583	MCPH1	13:6213584-6251002	5_mg	60_mg	151.952	104.946	-0.533965	-2.15896	0.00095	0.0144543	yes
XLOC_011389	XLOC_005301	sgpl1	13:25951783-25974800	5_mg	60_mg	47.4063	32.9429	-0.525112	-2.047	0.00095	0.0144543	yes
XLOC_011392	XLOC_009510	dicer1	17:19250141-19293508	5_mg	60_mg	26.2546	18.3901	-0.513645	-1.96439	0.00095	0.0144543	yes
XLOC_011397	XLOC_011582	si:dkey-200c24.1	19:17030114-17046755	5_mg	60_mg	17.8441	8.62785	-1.04838	-2.11961	0.00095	0.0144543	yes
XLOC_011444	XLOC_020162	SCAF1	3:32614757-32627597	5_mg	60_mg	37.9144	22.8206	-0.732412	-2.04433	0.00095	0.0144543	yes
XLOC_011472	XLOC_024619	tet3	5:16013830-16030874	5_mg	60_mg	1.49711	0.468215	-1.67693	-2.16632	0.00095	0.0144543	yes
XLOC_011494	XLOC_025612	grb2a	6:18617877-18655122	5_mg	60_mg	35.483	20.1283	-0.817902	-2.12054	0.00095	0.0144543	yes
XLOC_011512	XLOC_000266	mtap	1:24993611-25010525	5_mg	60_mg	62.9599	39.5746	-0.669857	-2.20209	0.0009	0.0138055	yes
XLOC_011538	XLOC_000362	zgc:152968	1:35694007-35706512	5_mg	60_mg	69.3604	41.798	-0.730678	-1.87817	0.0009	0.0138055	yes
XLOC_011539	XLOC_002332	zar1l	10:35028460-35050138	5_mg	60_mg	176.694	264.877	0.58407	2.09444	0.0009	0.0138055	yes
XLOC_011565	XLOC_003138	Metazoa_SRP	11:11505211-11505506	5_mg	60_mg	2249.68	3904.77	0.795515	2.06058	0.0009	0.0138055	yes
XLOC_011576	XLOC_004208	AVL9	12:15283494-15317111	5_mg	60_mg	45.904	28.7008	-0.677529	-2.12638	0.0009	0.0138055	yes
XLOC_011582	XLOC_005190	mgea5	13:11742834-11759423	5_mg	60_mg	28.9655	19.6382	-0.560674	-2.02983	0.0009	0.0138055	yes
XLOC_011590	XLOC_006721	clptm1	15:16093199-16114670	5_mg	60_mg	47.5013	32.2452	-0.558883	-1.98661	0.0009	0.0138055	yes
XLOC_011596	XLOC_011941	kpnb1	19:49796245-49809511	5_mg	60_mg	52.376	73.7094	0.492943	2.43286	0.0009	0.0138055	yes
XLOC_011625	XLOC_018131	bmi1a	24:17809105-17816340	5_mg	60_mg	115.07	83.3661	-0.464974	-1.99206	0.0009	0.0138055	yes
XLOC_011629	XLOC_019282	GXYLT1 (1 of 2)	25:333649-337773	5_mg	60_mg	8.13282	2.24485	-1.85714	-2.25562	0.0009	0.0138055	yes
XLOC_011635	XLOC_021644	CR388132.1	4:28485475-28487510	5_mg	60_mg	2.18397	0.642469	-1.76525	-2.2618	0.0009	0.0138055	yes
XLOC_011686	XLOC_027256	ENSDARG00000059529	7:57998494-58011871	5_mg	60_mg	17.3731	11.0115	-0.657845	-2.11308	0.0009	0.0138055	yes
XLOC_011700	XLOC_029205	C8H5orf51	8:32552665-32564344	5_mg	60_mg	66.4142	44.4689	-0.578694	-2.18503	0.0009	0.0138055	yes
XLOC_011703	XLOC_003056	ddx19	11:3585466-3597690	5_mg	60_mg	187.519	135.002	-0.474053	-2.13337	0.00085	0.0132142	yes
XLOC_011742	XLOC_005733	gnb2l1	14:6912870-6919881	5_mg	60_mg	332.496	463.539	0.479352	2.19165	0.00085	0.0132142	yes
XLOC_011748	XLOC_006323	cxcl14	14:25400462-25410337	5_mg	60_mg	1.01014	0.155397	-2.70053	-2.4834	0.00085	0.0132142	yes
XLOC_011749	XLOC_009214	GSKIP	17:43057957-43063846	5_mg	60_mg	87.6534	61.2544	-0.516996	-2.02339	0.00085	0.0132142	yes
XLOC_011754	XLOC_009216	chmp3	17:43513518-43521067	5_mg	60_mg	72.7739	40.5743	-0.842855	-2.51621	0.00085	0.0132142	yes
XLOC_011771	XLOC_012553	si:dkey-20f20.6	2:47466662-47470565	5_mg	60_mg	24.6993	0	#NAME?	#NAME?	0.00085	0.0132142	yes
XLOC_011798	XLOC_016032	rc3h1	22:16119281-16168084	5_mg	60_mg	3.2976	1.47753	-1.15823	-2.11033	0.00085	0.0132142	yes
XLOC_011799	XLOC_018086	fen1	24:11681061-11691834	5_mg	60_mg	205.056	143.829	-0.511666	-2.15057	0.00085	0.0132142	yes
XLOC_011800	XLOC_019622	tpm1	25:33891093-33948552	5_mg	60_mg	65.7075	94.7531	0.528115	2.07749	0.00085	0.0132142	yes
XLOC_011813	XLOC_020016	RDM1	3:22548090-22554167	5_mg	60_mg	29.0339	16.2155	-0.840365	-2.23688	0.00085	0.0132142	yes
XLOC_011818	XLOC_022459	adipor2	4:7451257-7489119	5_mg	60_mg	52.2994	74.1084	0.502843	2.02632	0.00085	0.0132142	yes
XLOC_011852	XLOC_023981	usf1l	5:31441869-31456338	5_mg	60_mg	58.469	33.6845	-0.795587	-2.04568	0.00085	0.0132142	yes
XLOC_011881	XLOC_026110	ube2g2	6:9186807-9197775	5_mg	60_mg	48.1278	30.2669	-0.669128	-1.98281	0.00085	0.0132142	yes
XLOC_011892	XLOC_027223	TMEM208	7:53609348-53613618	5_mg	60_mg	23.3272	13.0642	-0.836396	-2.06474	0.00085	0.0132142	yes
XLOC_011893	XLOC_029663	akap11	9:18495541-18522848	5_mg	60_mg	38.3809	27.0161	-0.50657	-1.80623	0.00085	0.0132142	yes
XLOC_011923	XLOC_000188	casp3a	1:16269236-16278202	5_mg	60_mg	96.5692	60.1774	-0.682341	-2.27094	0.0008	0.0126333	yes
XLOC_011925	XLOC_000236	GSG2	1:22263362-22331971	5_mg	60_mg	78.6578	55.7629	-0.496284	-2.03611	0.0008	0.0126333	yes
XLOC_011940	XLOC_004241	dlgap5	12:18687615-18723232	5_mg	60_mg	81.6199	47.2398	-0.788919	-2.60596	0.0008	0.0126333	yes
XLOC_011941	XLOC_005391	rrbp1a	13:33836177-33863525	5_mg	60_mg	32.4813	19.4918	-0.736741	-1.89775	0.0008	0.0126333	yes
XLOC_011943	XLOC_005489	cisd1	13:42563322-42570031	5_mg	60_mg	21.0698	12.6038	-0.741312	-2.36522	0.0008	0.0126333	yes
XLOC_011965	XLOC_006064	sfxn5b	14:48246200-48275427	5_mg	60_mg	5.38827	2.54389	-1.08278	-2.29096	0.0008	0.0126333	yes
XLOC_011966	XLOC_006848	nrip1a	15:29011494-29062453	5_mg	60_mg	18.5027	11.8055	-0.648277	-2.20523	0.0008	0.0126333	yes
XLOC_011986	XLOC_009006	birc6	17:22417558-22570865	5_mg	60_mg	17.4585	12.2244	-0.514166	-1.92565	0.0008	0.0126333	yes
XLOC_012038	XLOC_010964	ash1l	19:9652554-9709318	5_mg	60_mg	8.4235	3.55297	-1.2454	-1.48162	0.0008	0.0126333	yes
XLOC_012089	XLOC_011940	psmd3	19:49774634-49784721	5_mg	60_mg	35.1384	53.8546	0.61602	2.38455	0.0008	0.0126333	yes
XLOC_012098	XLOC_012743	arf1	2:3463795-3476115	5_mg	60_mg	89.7429	59.9855	-0.581184	-2.09988	0.0008	0.0126333	yes
XLOC_012109	XLOC_014845	C7 (1 of 2)	21:19729379-19760478	5_mg	60_mg	6.03944	11.0818	0.875706	1.82806	0.0008	0.0126333	yes
XLOC_012131	XLOC_016805	dusp5	22:32601000-32612547	5_mg	60_mg	1.72203	0.279537	-2.623	-2.47933	0.0008	0.0126333	yes
XLOC_012148	XLOC_020261	CACNA1H (1 of 2)	3:39848558-39945676	5_mg	60_mg	2.19869	0.850666	-1.36998	-2.05119	0.0008	0.0126333	yes
XLOC_012151	XLOC_021262	CU929205.1	3:62074290-62327884	5_mg	60_mg	12.7196	5.38946	-1.23884	-2.26913	0.0008	0.0126333	yes
XLOC_012184	XLOC_026104	VPS16	6:8664981-8688698	5_mg	60_mg	38.992	25.57	-0.60873	-1.87648	0.0008	0.0126333	yes
XLOC_012188	XLOC_001275	taf5l	1:54475846-54485532	5_mg	60_mg	72.6067	104.797	0.529422	2.40618	0.00075	0.0120466	yes
XLOC_012190	XLOC_003238	PRKCD (1 of 2)	11:18765416-18789668	5_mg	60_mg	6.02401	3.49154	-0.78686	-2.06956	0.00075	0.0120466	yes
XLOC_012224	XLOC_003251	ATXN7	11:19931983-19997402	5_mg	60_mg	1.39154	0.592212	-1.23249	-2.11737	0.00075	0.0120466	yes
XLOC_012242	XLOC_004098	AL929495.2	12:4662406-4672847	5_mg	60_mg	3.4155	1.51191	-1.17573	-2.23208	0.00075	0.0120466	yes
XLOC_012263	XLOC_006344	tmed9	14:27413737-27421859	5_mg	60_mg	155.923	104.95	-0.571126	-2.09194	0.00075	0.0120466	yes
XLOC_012264	XLOC_011389	btr22	19:2810635-2824100	5_mg	60_mg	9.31731	3.84064	-1.27857	-2.48619	0.00075	0.0120466	yes
XLOC_012266	XLOC_011590	leprel4	19:18115289-18184469	5_mg	60_mg	6.97067	2.88499	-1.27273	-2.23073	0.00075	0.0120466	yes
XLOC_012270	XLOC_012151	ppp1r7	2:16517107-16528856	5_mg	60_mg	114.653	81.3038	-0.495885	-2.08382	0.00075	0.0120466	yes
XLOC_012277	XLOC_016479	si:ch73-44m9.1	22:7835839-7847758	5_mg	60_mg	28.607	14.0284	-1.02802	-2.17824	0.00075	0.0120466	yes
XLOC_012331	XLOC_017028	ppp1r3da	23:12267127-12268982	5_mg	60_mg	58.9671	37.7222	-0.644498	-2.16886	0.00075	0.0120466	yes
XLOC_012334	XLOC_018673	AGL (3 of 3)	24:30768534-30790498	5_mg	60_mg	5.09855	1.67546	-1.60553	-2.18475	0.00075	0.0120466	yes
XLOC_012348	XLOC_019253	HIST1H4D	25:37374923-37375235	5_mg	60_mg	207.905	341.739	0.716975	2.12527	0.00075	0.0120466	yes
XLOC_012398	XLOC_022691	fgd6	4:24949708-24996004	5_mg	60_mg	26.4226	17.5285	-0.59207	-2.05626	0.00075	0.0120466	yes
XLOC_012407	XLOC_024626	taok3a	5:17131327-17265293	5_mg	60_mg	59.9764	40.5094	-0.566138	-2.11809	0.00075	0.0120466	yes
XLOC_012434	XLOC_000309	itga6b	1:30075421-30120963	5_mg	60_mg	1.70854	0.519554	-1.71742	-1.74825	0.0007	0.0114146	yes
XLOC_012474	XLOC_001299	nanos3	1:55787172-55788301	5_mg	60_mg	59.4702	90.0427	0.598441	2.13038	0.0007	0.0114146	yes
XLOC_012506	XLOC_004412	CDRT1	12:37125612-37134954	5_mg	60_mg	23.8207	14.0287	-0.763833	-2.16315	0.0007	0.0114146	yes
XLOC_012508	XLOC_004784	chuk	13:25588642-25603530	5_mg	60_mg	85.5389	60.1371	-0.508326	-2.11839	0.0007	0.0114146	yes
XLOC_012553	XLOC_005288	sfr1	13:24941769-24969178	5_mg	60_mg	74.4584	43.7563	-0.766946	-2.29737	0.0007	0.0114146	yes
XLOC_012580	XLOC_005774	zdhhc15b	14:11152973-11173279	5_mg	60_mg	50.6685	31.8118	-0.671526	-2.40998	0.0007	0.0114146	yes
XLOC_012583	XLOC_008490	tex10	16:29736619-29771331	5_mg	60_mg	51.8065	78.1213	0.592582	2.13243	0.0007	0.0114146	yes
XLOC_012637	XLOC_009057	mdh1b	17:24267688-24272559	5_mg	60_mg	23.5888	13.1399	-0.844152	-2.23713	0.0007	0.0114146	yes
XLOC_012641	XLOC_016005	stat1a	22:12937861-12966255	5_mg	60_mg	5.95371	3.14027	-0.922903	-2.08042	0.0007	0.0114146	yes
XLOC_012644	XLOC_018466	uba5	24:9473961-9490660	5_mg	60_mg	36.054	21.941	-0.716529	-2.23132	0.0007	0.0114146	yes
XLOC_012655	XLOC_019832	BX000701.1	3:7581995-7616533	5_mg	60_mg	5.72694	2.21622	-1.36966	-2.34848	0.0007	0.0114146	yes
XLOC_012669	XLOC_020835	tom1	3:27095848-27122240	5_mg	60_mg	61.8227	41.6068	-0.571317	-2.11084	0.0007	0.0114146	yes
XLOC_012676	XLOC_027184	ZNF507	7:48705438-48717594	5_mg	60_mg	51.2898	34.2459	-0.58274	-2.18839	0.0007	0.0114146	yes
XLOC_012680	XLOC_028299	fam208b	8:11504698-11532799	5_mg	60_mg	77.0463	45.505	-0.759701	-1.85031	0.0007	0.0114146	yes
XLOC_012743	XLOC_000079	ENSDARG00000079779	1:6566680-6586364	5_mg	60_mg	0.231936	1.86981	3.0111	2.73501	0.00065	0.010763	yes
XLOC_012798	XLOC_000528	si:ch211-149l1.2	1:50188710-50205475	5_mg	60_mg	5.63239	1.01015	-2.47918	-2.10697	0.00065	0.010763	yes
XLOC_012810	XLOC_001731	cd209	10:25703515-25709249	5_mg	60_mg	6.5502	1.6718	-1.97013	-2.71752	0.00065	0.010763	yes
XLOC_012818	XLOC_004205	DBF4B	12:14995962-15007861	5_mg	60_mg	89.8998	63.0665	-0.511445	-2.10782	0.00065	0.010763	yes
XLOC_012849	XLOC_005283	slc1a4	13:24655103-24671375	5_mg	60_mg	8.5456	4.05483	-1.07554	-2.20825	0.00065	0.010763	yes
XLOC_012854	XLOC_006905	frem2b	15:33278547-33437985	5_mg	60_mg	2.12113	0.994364	-1.09298	-2.217	0.00065	0.010763	yes
XLOC_012876	XLOC_007207	cul5a	15:16163989-16188950	5_mg	60_mg	50.8008	33.9655	-0.58078	-2.20487	0.00065	0.010763	yes
XLOC_012891	XLOC_007291	appbp2	15:23274127-23296409	5_mg	60_mg	79.0875	53.1947	-0.572166	-2.0536	0.00065	0.010763	yes
XLOC_012910	XLOC_012264	mpv17l2	2:24540023-24548501	5_mg	60_mg	21.6771	12.241	-0.824445	-2.10633	0.00065	0.010763	yes
XLOC_012924	XLOC_014816	rpl17	21:17812614-17882629	5_mg	60_mg	175.953	271.878	0.627771	2.3474	0.00065	0.010763	yes
XLOC_012933	XLOC_017444	cyr61	23:45832474-45838877	5_mg	60_mg	4.9583	9.10666	0.877075	2.02157	0.00065	0.010763	yes
XLOC_012961	XLOC_018049	XRCC2	24:7437936-7443561	5_mg	60_mg	15.434	5.60167	-1.46218	-2.25547	0.00065	0.010763	yes
XLOC_013026	XLOC_019431	nav2b	25:14771449-14898337	5_mg	60_mg	3.81264	1.81851	-1.06804	-1.74007	0.00065	0.010763	yes
XLOC_013049	XLOC_020260	EPN2	3:39658768-39690874	5_mg	60_mg	9.74675	4.82375	-1.01477	-2.27596	0.00065	0.010763	yes
XLOC_013054	XLOC_024981	emc6	5:43741391-43742376	5_mg	60_mg	85.4818	131.711	0.62369	2.85597	0.00065	0.010763	yes
XLOC_013080	XLOC_026952	krcp	7:26048762-26055725	5_mg	60_mg	202.49	144.129	-0.490491	-2.15896	0.00065	0.010763	yes
XLOC_013086	XLOC_000776	pcnp	1:6497300-6501557	5_mg	60_mg	31.9513	14.1075	-1.17941	-2.58858	0.0006	0.0101137	yes
XLOC_013088	XLOC_002196	PARP14	10:22142798-22154261	5_mg	60_mg	2.12513	0.824134	-1.3666	-2.30664	0.0006	0.0101137	yes
XLOC_013125	XLOC_003376	XXYLT1 (1 of 2)	11:35235094-35315355	5_mg	60_mg	17.1844	11.4911	-0.580586	-2.08605	0.0006	0.0101137	yes
XLOC_013151	XLOC_004152	ccdc6b	12:8269641-8299247	5_mg	60_mg	40.3475	27.897	-0.532367	-2.1129	0.0006	0.0101137	yes
XLOC_013152	XLOC_006532	zgc:113425	14:49125855-49133422	5_mg	60_mg	52.9779	82.029	0.630743	2.34731	0.0006	0.0101137	yes
XLOC_013177	XLOC_007926	phc1	16:34257007-34274819	5_mg	60_mg	13.3151	8.20372	-0.698712	-1.98707	0.0006	0.0101137	yes
XLOC_013228	XLOC_008951	CU464134.1	17:14882885-14955549	5_mg	60_mg	1.81438	0.580491	-1.64413	-2.53789	0.0006	0.0101137	yes
XLOC_013267	XLOC_011494	rprd2a	19:9516487-9549111	5_mg	60_mg	19.0893	12.4755	-0.613665	-2.03041	0.0006	0.0101137	yes
XLOC_013315	XLOC_012641	ankrd12	2:55283370-55388809	5_mg	60_mg	88.3553	56.6334	-0.641664	-2.15722	0.0006	0.0101137	yes
XLOC_013324	XLOC_014367	si:dkey-30j22.1	20:35614928-35729199	5_mg	60_mg	1.38644	0.663855	-1.06245	-2.34338	0.0006	0.0101137	yes
XLOC_013370	XLOC_015550	ublcp1	21:34270791-34291357	5_mg	60_mg	77.1552	45.3389	-0.767014	-2.35776	0.0006	0.0101137	yes
XLOC_013382	XLOC_015999	rnd3a	22:12560967-12578932	5_mg	60_mg	4.04039	1.91078	-1.08033	-2.08121	0.0006	0.0101137	yes
XLOC_013386	XLOC_016016	gtpbp1l	22:14981137-14996572	5_mg	60_mg	26.7334	39.8803	0.577034	2.02136	0.0006	0.0101137	yes
XLOC_013508	XLOC_017308	acp1	23:35556317-35589221	5_mg	60_mg	38.0794	22.3058	-0.771595	-2.32365	0.0006	0.0101137	yes
XLOC_013512	XLOC_018484	acad11	24:11122559-11218396	5_mg	60_mg	8.04989	3.83843	-1.06845	-2.24964	0.0006	0.0101137	yes
XLOC_013526	XLOC_018561	si:ch211-161h7.4	24:21501233-21516701	5_mg	60_mg	36.5224	24.351	-0.584804	-2.33992	0.0006	0.0101137	yes
XLOC_013569	XLOC_018734	FMNL1 (2 of 2)	24:38080713-38110063	5_mg	60_mg	2.17153	5.41254	1.3176	2.15485	0.0006	0.0101137	yes
XLOC_013623	XLOC_019245	HIST2H2AB (8 of 30)	25:37359017-37359410	5_mg	60_mg	82.5191	150.284	0.864888	2.03351	0.0006	0.0101137	yes
XLOC_013646	XLOC_020588	TCOF1 (1 of 2)	3:6571015-6598187	5_mg	60_mg	1.10111	0.320715	-1.7796	-2.24089	0.0006	0.0101137	yes
XLOC_013660	XLOC_020722	CNP (2 of 2)	3:17376815-17381225	5_mg	60_mg	53.6568	79.0532	0.559063	2.03344	0.0006	0.0101137	yes
XLOC_013672	XLOC_021206	ern1	3:56286615-56343600	5_mg	60_mg	9.23489	5.83253	-0.662973	-2.09269	0.0006	0.0101137	yes
XLOC_013680	XLOC_003220	lrig1	11:16714441-16779636	5_mg	60_mg	20.844	14.185	-0.555272	-2.06716	0.00055	0.00949494	yes
XLOC_013692	XLOC_004368	NAT9	12:33476481-33482030	5_mg	60_mg	31.3908	16.7739	-0.904126	-2.36879	0.00055	0.00949494	yes
XLOC_013694	XLOC_005351	prdm8	13:31516301-31519960	5_mg	60_mg	2.37078	0.705193	-1.74927	-2.20379	0.00055	0.00949494	yes
XLOC_013702	XLOC_007750	si:dkey-87o1.2	16:19777726-19782855	5_mg	60_mg	60.791	32.6302	-0.897648	-2.61367	0.00055	0.00949494	yes
XLOC_013705	XLOC_007858	trim35-28	16:28690301-28697105	5_mg	60_mg	49.0089	32.4123	-0.596505	-2.09294	0.00055	0.00949494	yes
XLOC_013710	XLOC_008620	stk40	16:40213165-40235718	5_mg	60_mg	75.6127	46.5756	-0.699055	-2.12885	0.00055	0.00949494	yes
XLOC_013721	XLOC_009183	ELMSAN1 (1 of 2)	17:37484266-37532871	5_mg	60_mg	13.9377	9.25172	-0.591195	-2.16262	0.00055	0.00949494	yes
XLOC_013732	XLOC_010068	si:ch73-94f11.5	18:19193807-19196521	5_mg	60_mg	3.13841	0.520084	-2.59322	-2.41365	0.00055	0.00949494	yes
XLOC_013746	XLOC_010622	chd2	18:24717168-24772356	5_mg	60_mg	17.6286	11.7891	-0.58046	-2.02611	0.00055	0.00949494	yes
XLOC_013750	XLOC_015223	notch1a	21:5088099-5088347	5_mg	60_mg	147.497	55.7216	-1.40437	-2.4942	0.00055	0.00949494	yes
XLOC_013769	XLOC_016691	nr5a2	22:22999215-23086984	5_mg	60_mg	1.10498	0.193568	-2.5131	-2.7785	0.00055	0.00949494	yes
XLOC_013773	XLOC_018182	si:dkey-225k4.1	24:23339175-23345809	5_mg	60_mg	1.52828	0.194458	-2.97438	-3.16926	0.00055	0.00949494	yes
XLOC_013775	XLOC_022674	si:dkeyp-79f4.1	4:22058433-22059200	5_mg	60_mg	18.2916	5.95966	-1.61788	-2.75141	0.00055	0.00949494	yes
XLOC_013782	XLOC_024865	ppp2r4	5:34415787-34431854	5_mg	60_mg	71.7198	45.5768	-0.654071	-2.20816	0.00055	0.00949494	yes
XLOC_013836	XLOC_026334	MAST2	6:33359179-33567518	5_mg	60_mg	12.7625	8.60476	-0.56871	-1.99325	0.00055	0.00949494	yes
XLOC_013931	XLOC_027034	pstpip1b	7:31387995-31402184	5_mg	60_mg	6.98476	2.16554	-1.68948	-2.37762	0.00055	0.00949494	yes
XLOC_013965	XLOC_027669	coro1b	7:19832690-19870773	5_mg	60_mg	2.58582	1.01632	-1.34727	-2.25305	0.00055	0.00949494	yes
XLOC_013968	XLOC_028046	mad2l1	7:58874320-58882730	5_mg	60_mg	451.028	314.677	-0.519345	-2.22089	0.00055	0.00949494	yes
XLOC_013990	XLOC_029674	chmp2ba	9:19645473-19676003	5_mg	60_mg	31.3917	11.5639	-1.44076	-2.62089	0.00055	0.00949494	yes
XLOC_014001	XLOC_029991	abcb11a	9:49806230-49864438	5_mg	60_mg	18.3392	11.3882	-0.687387	-1.98893	0.00055	0.00949494	yes
XLOC_014003	XLOC_030142	mitd1	9:7316700-7328891	5_mg	60_mg	51.7191	32.3142	-0.678526	-2.21918	0.00055	0.00949494	yes
XLOC_014106	XLOC_030417	hspd1	9:33319912-33334091	5_mg	60_mg	101.245	142.854	0.496692	2.01401	0.00055	0.00949494	yes
XLOC_014118	XLOC_030601	CABZ01054962.1	9:54831712-54867535	5_mg	60_mg	7.03365	4.1055	-0.776714	-2.37825	0.00055	0.00949494	yes
XLOC_014211	XLOC_000558	asna1	1:52632453-52647919	5_mg	60_mg	65.6087	41.9868	-0.643951	-2.17283	0.0005	0.00886643	yes
XLOC_014238	XLOC_000956	rpl9	1:22043596-22048598	5_mg	60_mg	119.912	179.898	0.585195	2.21777	0.0005	0.00886643	yes
XLOC_014242	XLOC_000963	LRBA	1:22694786-23124646	5_mg	60_mg	16.3187	7.38756	-1.14335	-1.95695	0.0005	0.00886643	yes
XLOC_014245	XLOC_002930	CAMTA1 (2 of 2)	11:41011851-41403023	5_mg	60_mg	2.01002	0.986633	-1.02662	-2.07939	0.0005	0.00886643	yes
XLOC_014264	XLOC_004277	RHBDF1 (2 of 2)	12:21579581-21616760	5_mg	60_mg	0.274098	1.21898	2.15291	2.17474	0.0005	0.00886643	yes
XLOC_014279	XLOC_005102	nolc1	13:4649846-4669031	5_mg	60_mg	67.3674	43.7917	-0.621393	-2.08571	0.0005	0.00886643	yes
XLOC_014290	XLOC_005148	si:dkey-33c12.3	13:8679133-8684248	5_mg	60_mg	1.1326	0.0960803	-3.55925	-3.51717	0.0005	0.00886643	yes
XLOC_014304	XLOC_008465	bcl3	16:27941793-27978612	5_mg	60_mg	7.33638	2.64472	-1.47195	-2.23954	0.0005	0.00886643	yes
XLOC_014307	XLOC_012334	fam173b	2:30195738-30198041	5_mg	60_mg	28.9733	51.9018	0.841064	2.42925	0.0005	0.00886643	yes
XLOC_014313	XLOC_014211	ociad1	20:23233132-23242389	5_mg	60_mg	231.483	160.229	-0.530771	-2.36084	0.0005	0.00886643	yes
XLOC_014320	XLOC_015097	TCERG1 (2 of 3)	21:40245252-40251340	5_mg	60_mg	46.474	29.0419	-0.678285	-2.09466	0.0005	0.00886643	yes
XLOC_014333	XLOC_015147	irf1b	21:44267648-44273778	5_mg	60_mg	5.9063	2.21064	-1.41779	-2.30792	0.0005	0.00886643	yes
XLOC_014346	XLOC_015643	si:ch1073-263o8.2	21:42036215-42042409	5_mg	60_mg	118.948	61.1397	-0.960153	-2.25228	0.0005	0.00886643	yes
XLOC_014361	XLOC_017797	sgk1	23:31878817-31931888	5_mg	60_mg	52.2125	34.198	-0.610483	-1.96291	0.0005	0.00886643	yes
XLOC_014367	XLOC_022207	BX465205.2	4:52705850-52708059	5_mg	60_mg	13.2658	5.81126	-1.19079	-2.38798	0.0005	0.00886643	yes
XLOC_014374	XLOC_024598	vsig10	5:13765561-13788981	5_mg	60_mg	101.347	67.0762	-0.595433	-2.28384	0.0005	0.00886643	yes
XLOC_014401	XLOC_024718	rnf128a	5:25346354-25365861	5_mg	60_mg	67.8172	98.2547	0.534874	2.59788	0.0005	0.00886643	yes
XLOC_014416	XLOC_024796	zgc:110329	5:29779236-29794316	5_mg	60_mg	78.1801	52.6093	-0.571482	-2.19811	0.0005	0.00886643	yes
XLOC_014454	XLOC_025794	herc2	6:37703110-37798075	5_mg	60_mg	9.22367	6.15322	-0.583998	-1.90228	0.0005	0.00886643	yes
XLOC_014492	XLOC_027165	cdh5	7:45433469-45568430	5_mg	60_mg	2.57579	0.792463	-1.7006	-2.35198	0.0005	0.00886643	yes
XLOC_014548	XLOC_028489	gstm	8:26148102-26150871	5_mg	60_mg	64.4198	97.2227	0.593789	1.97847	0.0005	0.00886643	yes
XLOC_014572	XLOC_029717	txndc9	9:22852426-22857992	5_mg	60_mg	66.1333	39.0166	-0.76129	-2.36509	0.0005	0.00886643	yes
XLOC_014588	XLOC_000265	TOPORS (1 of 2)	1:24987780-24992076	5_mg	60_mg	33.9343	21.3162	-0.670791	-2.35313	0.00045	0.00819284	yes
XLOC_014609	XLOC_002357	prr11	10:36273855-36280961	5_mg	60_mg	169.153	115.141	-0.554926	-2.16658	0.00045	0.00819284	yes
XLOC_014610	XLOC_002734	Metazoa_SRP	11:16507450-16507745	5_mg	60_mg	3591.14	5163.21	0.523827	2.32606	0.00045	0.00819284	yes
XLOC_014613	XLOC_003450	CCDC114	11:42189797-42204454	5_mg	60_mg	2.17531	0.48237	-2.17301	-2.70075	0.00045	0.00819284	yes
XLOC_014626	XLOC_003994	ddit4	12:49633437-49635557	5_mg	60_mg	300.765	425.436	0.500304	2.15318	0.00045	0.00819284	yes
XLOC_014637	XLOC_004251	tom1l2	12:19402635-19434531	5_mg	60_mg	19.8037	13.2359	-0.581313	-2.18613	0.00045	0.00819284	yes
XLOC_014638	XLOC_004619	ALMS1	13:8733975-8771516	5_mg	60_mg	24.3686	16.6268	-0.551512	-1.96999	0.00045	0.00819284	yes
XLOC_014654	XLOC_005717	tubb4b	14:5867603-5871315	5_mg	60_mg	484.371	688.165	0.506642	2.22643	0.00045	0.00819284	yes
XLOC_014687	XLOC_006973	NUMA1 (2 of 2)	15:42626336-42637519	5_mg	60_mg	53.2403	33.3718	-0.673889	-2.24202	0.00045	0.00819284	yes
XLOC_014703	XLOC_007686	zgc:198329	16:13308874-13319736	5_mg	60_mg	3.96292	0.782905	-2.33965	-2.52965	0.00045	0.00819284	yes
XLOC_014736	XLOC_009920	dnaja2l	18:5943007-5958521	5_mg	60_mg	17.2871	26.4784	0.61512	2.04712	0.00045	0.00819284	yes
XLOC_014740	XLOC_010366	cttn	18:49869165-49876923	5_mg	60_mg	23.1598	38.7762	0.743551	2.47267	0.00045	0.00819284	yes
XLOC_014752	XLOC_010744	psmd8	18:43032245-43040330	5_mg	60_mg	87.9116	56.8526	-0.628828	-2.30554	0.00045	0.00819284	yes
XLOC_014758	XLOC_011011	grhl2b	19:12857100-12914107	5_mg	60_mg	0.827684	0.118737	-2.80131	-2.05295	0.00045	0.00819284	yes
XLOC_014760	XLOC_011749	SRFBP1	19:29778945-29786543	5_mg	60_mg	48.6168	32.4902	-0.581451	-2.44641	0.00045	0.00819284	yes
XLOC_014786	XLOC_012148	si:dkeyp-13a3.10	2:16406131-16416179	5_mg	60_mg	12.4456	6.80045	-0.871939	-2.59496	0.00045	0.00819284	yes
XLOC_014798	XLOC_012810	dnajb4	2:9415508-9424697	5_mg	60_mg	1.59507	0.375812	-2.08554	-2.44174	0.00045	0.00819284	yes
XLOC_014816	XLOC_013692	si:dkey-11e23.4	20:28961320-28964638	5_mg	60_mg	25.0196	13.1899	-0.923632	-2.29322	0.00045	0.00819284	yes
XLOC_014841	XLOC_013710	nhsl1b	20:30824938-30916418	5_mg	60_mg	6.78285	3.78443	-0.841816	-2.18503	0.00045	0.00819284	yes
XLOC_014845	XLOC_013721	cd164	20:32157439-32177943	5_mg	60_mg	15.7891	9.71839	-0.700145	-2.28565	0.00045	0.00819284	yes
XLOC_014848	XLOC_014001	rpf2	20:171659-175759	5_mg	60_mg	51.0468	76.6084	0.585681	2.34506	0.00045	0.00819284	yes
XLOC_014877	XLOC_014572	DSP (2 of 2)	20:53194568-53204058	5_mg	60_mg	13.5934	7.20724	-0.915383	-2.19998	0.00045	0.00819284	yes
XLOC_014900	XLOC_014848	rictorb	21:20023346-20070262	5_mg	60_mg	24.3354	16.8967	-0.526315	-2.02175	0.00045	0.00819284	yes
XLOC_014940	XLOC_014945	supt6h	21:25422433-25452034	5_mg	60_mg	53.6547	37.7801	-0.506077	-2.11059	0.00045	0.00819284	yes
XLOC_014945	XLOC_015050	zgc:158291	21:37272807-37275500	5_mg	60_mg	1.13473	0.265299	-2.09666	-2.42564	0.00045	0.00819284	yes
XLOC_014955	XLOC_015764	irf6	22:2340547-2352419	5_mg	60_mg	10.8841	19.4637	0.838556	2.80183	0.00045	0.00819284	yes
XLOC_014956	XLOC_016194	AL929192.4	22:26292342-26293332	5_mg	60_mg	267.505	154.903	-0.788199	-2.15439	0.00045	0.00819284	yes
XLOC_014957	XLOC_017726	rca2.1	23:26381819-26407620	5_mg	60_mg	35.2115	22.8161	-0.625997	-2.11824	0.00045	0.00819284	yes
XLOC_014985	XLOC_018413	idi1	24:3547092-3554823	5_mg	60_mg	22.5164	14.0365	-0.681799	-2.31716	0.00045	0.00819284	yes
XLOC_014992	XLOC_018698	EIF1B	24:33723344-33728085	5_mg	60_mg	473.82	670.554	0.501015	2.14816	0.00045	0.00819284	yes
XLOC_015018	XLOC_019238	gpia	25:37001058-37026441	5_mg	60_mg	74.9295	107.181	0.516441	2.05381	0.00045	0.00819284	yes
XLOC_015020	XLOC_019665	psma1	25:36366302-36430814	5_mg	60_mg	65.7193	104.6	0.67049	2.69019	0.00045	0.00819284	yes
XLOC_015023	XLOC_024622	CDCA2	5:16181198-16204516	5_mg	60_mg	69.6743	48.5349	-0.521605	-2.13491	0.00045	0.00819284	yes
XLOC_015040	XLOC_024778	rad17	5:27833548-27844054	5_mg	60_mg	71.0166	47.2205	-0.588743	-2.32741	0.00045	0.00819284	yes
XLOC_015047	XLOC_025290	ncf1	5:64495159-64508316	5_mg	60_mg	3.92099	1.3698	-1.51725	-2.27004	0.00045	0.00819284	yes
XLOC_015050	XLOC_025742	SHROOM2 (1 of 2)	6:30119683-30143220	5_mg	60_mg	32.0003	21.1481	-0.597557	-2.17343	0.00045	0.00819284	yes
XLOC_015053	XLOC_026266	gga1	6:23789282-23830258	5_mg	60_mg	26.9558	13.8413	-0.961621	-2.21083	0.00045	0.00819284	yes
XLOC_015054	XLOC_028031	pabpn1l	7:56900154-56911722	5_mg	60_mg	380.672	261.899	-0.539539	-2.24466	0.00045	0.00819284	yes
XLOC_015097	XLOC_029021	si:ch211-150o23.2	8:18306702-18310338	5_mg	60_mg	59.0409	35.8584	-0.719403	-2.24443	0.00045	0.00819284	yes
XLOC_015147	XLOC_030427	ercc1	9:33707983-33717316	5_mg	60_mg	77.8844	48.6163	-0.679896	-2.42569	0.00045	0.00819284	yes
XLOC_015180	XLOC_001647	golga7	10:20398087-20406075	5_mg	60_mg	204.706	132.552	-0.626993	-2.34976	0.0004	0.00765408	yes
XLOC_015195	XLOC_002592	R3HDM4	11:5756106-5765600	5_mg	60_mg	36.3408	22.039	-0.721534	-2.30341	0.0004	0.00765408	yes
XLOC_015204	XLOC_002633	ly75	11:11186574-11314431	5_mg	60_mg	57.049	37.7211	-0.596829	-2.27195	0.0004	0.00765408	yes
XLOC_015223	XLOC_004481	fh	12:48853937-48864046	5_mg	60_mg	49.6536	75.7428	0.609211	2.45494	0.0004	0.00765408	yes
XLOC_015237	XLOC_005013	ggps1	13:50724866-50766894	5_mg	60_mg	34.3934	18.884	-0.864964	-2.1089	0.0004	0.00765408	yes
XLOC_015270	XLOC_006577	zgc:153258	15:454606-541027	5_mg	60_mg	29.0537	64.0408	1.14027	2.73805	0.0004	0.00765408	yes
XLOC_015284	XLOC_007456	BX571707.1	15:37037796-37058577	5_mg	60_mg	4.9332	0.961993	-2.35843	-2.77129	0.0004	0.00765408	yes
XLOC_015291	XLOC_007983	MAP7D1 (2 of 3)	16:39665480-39727125	5_mg	60_mg	8.31239	15.2925	0.879489	2.49837	0.0004	0.00765408	yes
XLOC_015358	XLOC_009115	hectd1	17:28729241-28760393	5_mg	60_mg	79.0603	51.1491	-0.628243	-1.5921	0.0004	0.00765408	yes
XLOC_015421	XLOC_009326	WDR25	17:142092-145637	5_mg	60_mg	20.2238	6.34515	-1.67233	-2.04588	0.0004	0.00765408	yes
XLOC_015455	XLOC_011336	CLSPN (1 of 2)	19:49560265-49563702	5_mg	60_mg	148.597	90.3636	-0.71759	-2.61787	0.0004	0.00765408	yes
XLOC_015468	XLOC_011538	ENSDARG00000087647	19:11822065-11835018	5_mg	60_mg	77.0254	35.2626	-1.1272	-2.44242	0.0004	0.00765408	yes
XLOC_015480	XLOC_012270	stag1a	2:24788975-24875072	5_mg	60_mg	5.83341	2.46996	-1.23985	-2.34368	0.0004	0.00765408	yes
XLOC_015497	XLOC_012637	CU179656.1	2:54798987-54950572	5_mg	60_mg	2.6564	1.46671	-0.856885	-2.08169	0.0004	0.00765408	yes
XLOC_015506	XLOC_013782	si:dkey-5g7.1	20:36706753-36728967	5_mg	60_mg	8.98978	2.12924	-2.07795	-2.49692	0.0004	0.00765408	yes
XLOC_015519	XLOC_014333	erh	20:33532804-33536009	5_mg	60_mg	213.43	142.917	-0.578592	-2.28384	0.0004	0.00765408	yes
XLOC_015543	XLOC_016146	rgs2	22:23559999-23562207	5_mg	60_mg	18.2894	7.41189	-1.30309	-2.57035	0.0004	0.00765408	yes
XLOC_015550	XLOC_016245	mxi1	22:33020248-33050753	5_mg	60_mg	32.9799	22.1437	-0.574686	-2.10932	0.0004	0.00765408	yes
XLOC_015558	XLOC_016452	si:dkey-19a16.7	22:6411645-6423164	5_mg	60_mg	18.5903	10.4628	-0.829285	-2.79976	0.0004	0.00765408	yes
XLOC_015566	XLOC_016605	vcam1	22:16386592-16395068	5_mg	60_mg	2.16589	0.642679	-1.75279	-2.23361	0.0004	0.00765408	yes
XLOC_015567	XLOC_019475	kitlga	25:18606195-18627827	5_mg	60_mg	1.13475	0.172943	-2.71402	-1.79459	0.0004	0.00765408	yes
XLOC_015576	XLOC_019566	commd4	25:27700582-27709795	5_mg	60_mg	62.1554	34.7664	-0.838187	-2.45249	0.0004	0.00765408	yes
XLOC_015612	XLOC_021652	si:dkey-191j3.3	4:28985298-28996314	5_mg	60_mg	2.30421	0.439466	-2.39045	-2.85135	0.0004	0.00765408	yes
XLOC_015643	XLOC_022307	nup50	4:60246097-60264839	5_mg	60_mg	57.83	93.1551	0.687817	2.41323	0.0004	0.00765408	yes
XLOC_015644	XLOC_024747	tia1l	5:26179553-26186703	5_mg	60_mg	219.287	154.266	-0.5074	-2.31405	0.0004	0.00765408	yes
XLOC_015645	XLOC_025468	ERICH2	6:3631309-3640803	5_mg	60_mg	5.72934	1.32343	-2.11408	-2.8226	0.0004	0.00765408	yes
XLOC_015646	XLOC_025921	mych	6:50403102-50406145	5_mg	60_mg	10.5445	19.4443	0.882862	3.11114	0.0004	0.00765408	yes
XLOC_015706	XLOC_026573	snrpb	6:57428412-57435485	5_mg	60_mg	335.592	479.497	0.514814	2.53638	0.0004	0.00765408	yes
XLOC_015714	XLOC_027104	cnep1r1	7:39650850-39656482	5_mg	60_mg	122.492	80.2445	-0.610216	-2.31066	0.0004	0.00765408	yes
XLOC_015723	XLOC_027161	orc6	7:44443548-44550988	5_mg	60_mg	185.5	106.558	-0.799782	-2.37641	0.0004	0.00765408	yes
XLOC_015738	XLOC_028354	plk2b	8:17598091-17605595	5_mg	60_mg	4.0957	1.49391	-1.45502	-2.15739	0.0004	0.00765408	yes
XLOC_015764	XLOC_029720	SGOL1 (2 of 2)	9:23010727-23017004	5_mg	60_mg	95.6531	64.6599	-0.56494	-2.51546	0.0004	0.00765408	yes
XLOC_015816	XLOC_000431	lrpap1	1:41512452-41522418	5_mg	60_mg	86.5684	57.9402	-0.579277	-2.40593	0.00035	0.00698231	yes
XLOC_015823	XLOC_004115	TRPM4 (2 of 3)	12:5077022-5155903	5_mg	60_mg	10.892	5.01268	-1.11962	-2.32647	0.00035	0.00698231	yes
XLOC_015825	XLOC_005776	ENSDARG00000029296	14:11459549-11463248	5_mg	60_mg	2.68178	0.939428	-1.51333	-2.22146	0.00035	0.00698231	yes
XLOC_015924	XLOC_006631	RNF169	15:4828001-4844139	5_mg	60_mg	10.9605	6.64009	-0.723036	-2.39418	0.00035	0.00698231	yes
XLOC_015925	XLOC_007904	ctssb.2	16:31774763-31790653	5_mg	60_mg	4.86996	1.383	-1.81611	-2.33962	0.00035	0.00698231	yes
XLOC_015953	XLOC_008400	STK31	16:23576958-23624442	5_mg	60_mg	65.7544	44.3756	-0.56732	-2.2534	0.00035	0.00698231	yes
XLOC_015961	XLOC_008590	hivep3b	16:36738742-36759371	5_mg	60_mg	13.1693	7.42121	-0.82745	-2.23545	0.00035	0.00698231	yes
XLOC_015962	XLOC_008884	SASH1 (2 of 2)	17:6755800-6823505	5_mg	60_mg	3.57826	7.36059	1.04056	2.10566	0.00035	0.00698231	yes
XLOC_015967	XLOC_009350	C17H15orf52	17:2222356-2311535	5_mg	60_mg	3.65813	1.64959	-1.149	-2.53971	0.00035	0.00698231	yes
XLOC_015977	XLOC_009414	KRTCAP3	17:8420712-8437925	5_mg	60_mg	31.5477	20.6194	-0.613532	-2.39548	0.00035	0.00698231	yes
XLOC_015983	XLOC_009445	adpgk2	17:11305194-11329798	5_mg	60_mg	17.501	11.7154	-0.579028	-2.35989	0.00035	0.00698231	yes
XLOC_015989	XLOC_009825	exd2	17:52322978-52344956	5_mg	60_mg	61.5613	88.7188	0.527216	2.66761	0.00035	0.00698231	yes
XLOC_015990	XLOC_013769	znf395	20:35280010-35322631	5_mg	60_mg	63.8833	42.1352	-0.600413	-2.2809	0.00035	0.00698231	yes
XLOC_015999	XLOC_015925	rnh1	22:8942784-8946531	5_mg	60_mg	14.2797	6.0469	-1.23969	-2.63504	0.00035	0.00698231	yes
XLOC_016005	XLOC_019639	wu:fe38f03	25:36106576-36106888	5_mg	60_mg	1399.58	2043.98	0.546386	2.56213	0.00035	0.00698231	yes
XLOC_016016	XLOC_019661	hist2h3ca1	25:36211444-36212266	5_mg	60_mg	274.733	392.409	0.514332	2.45607	0.00035	0.00698231	yes
XLOC_016027	XLOC_020153	zgc:173594	3:32276513-32278057	5_mg	60_mg	20.0669	6.37633	-1.65402	-2.65579	0.00035	0.00698231	yes
XLOC_016030	XLOC_020398	ENSDARG00000087861	3:57143849-57166794	5_mg	60_mg	6.4912	3.64596	-0.832187	-2.33341	0.00035	0.00698231	yes
XLOC_016031	XLOC_020582	ddx39ab	3:6136693-6161664	5_mg	60_mg	417.598	588.452	0.49481	2.35608	0.00035	0.00698231	yes
XLOC_016032	XLOC_020773	FAM171A2 (1 of 2)	3:21494349-21561354	5_mg	60_mg	5.27629	2.12876	-1.30951	-2.42382	0.00035	0.00698231	yes
XLOC_016049	XLOC_021038	nde1	3:36506573-36519377	5_mg	60_mg	66.9781	44.9865	-0.574198	-2.40651	0.00035	0.00698231	yes
XLOC_016063	XLOC_025568	casp8	6:12957804-12968646	5_mg	60_mg	38.3102	23.3767	-0.712656	-2.41133	0.00035	0.00698231	yes
XLOC_016106	XLOC_025680	rae1	6:24010958-24018394	5_mg	60_mg	76.671	49.8015	-0.622492	-2.26354	0.00035	0.00698231	yes
XLOC_016146	XLOC_025760	ap1m3	6:33736842-33773251	5_mg	60_mg	5.61971	2.94822	-0.930653	-2.34938	0.00035	0.00698231	yes
XLOC_016166	XLOC_025773	slc35d1a	6:34964320-34977635	5_mg	60_mg	57.6062	34.8314	-0.725835	-2.27476	0.00035	0.00698231	yes
XLOC_016184	XLOC_027272	zgc:56231	7:59996662-60002961	5_mg	60_mg	553.096	395.343	-0.484426	-2.31021	0.00035	0.00698231	yes
XLOC_016192	XLOC_030153	ing1	9:9029013-9035640	5_mg	60_mg	27.2386	15.4136	-0.821447	-2.4553	0.00035	0.00698231	yes
XLOC_016194	XLOC_003823	DUSP3 (1 of 2)	12:28857040-28879625	5_mg	60_mg	2.37516	1.10129	-1.10883	-2.55197	0.0003	0.00620772	yes
XLOC_016196	XLOC_004002	ppifb	12:50236400-50244430	5_mg	60_mg	78.9566	120.94	0.615158	2.84338	0.0003	0.00620772	yes
XLOC_016245	XLOC_004267	zc3h7b	12:20252400-20280910	5_mg	60_mg	38.1498	25.871	-0.560341	-2.26899	0.0003	0.00620772	yes
XLOC_016250	XLOC_004442	ptprea	12:45236817-45298485	5_mg	60_mg	4.77454	2.44083	-0.967989	-2.59062	0.0003	0.00620772	yes
XLOC_016304	XLOC_005528	CU695232.1	13:47234667-47250666	5_mg	60_mg	15.023	8.05745	-0.898773	-2.52357	0.0003	0.00620772	yes
XLOC_016352	XLOC_006213	commd5	14:10573158-10586006	5_mg	60_mg	28.6064	12.4089	-1.20496	-2.961	0.0003	0.00620772	yes
XLOC_016359	XLOC_007213	arcn1b	15:17045884-17059229	5_mg	60_mg	146.726	90.6743	-0.694358	-2.42007	0.0003	0.00620772	yes
XLOC_016378	XLOC_007389	AL929092.5	15:30795767-30797799	5_mg	60_mg	1.5059	0.290126	-2.37587	-2.51622	0.0003	0.00620772	yes
XLOC_016381	XLOC_008452	FAM84B (2 of 2)	16:27471245-27472682	5_mg	60_mg	28.8069	47.6607	0.726385	2.75321	0.0003	0.00620772	yes
XLOC_016432	XLOC_010321	blvrb,zgc:113340	18:44559957-44576675	5_mg	60_mg	74.8903	43.5331	-0.782666	-2.33553	0.0003	0.00620772	yes
XLOC_016452	XLOC_010797	CABZ01070258.1	18:48164016-48172776	5_mg	60_mg	2.50489	0.500011	-2.32471	-2.56959	0.0003	0.00620772	yes
XLOC_016454	XLOC_010857	btd	19:2125380-2129691	5_mg	60_mg	2.55799	6.92459	1.43672	2.62805	0.0003	0.00620772	yes
XLOC_016461	XLOC_010945	cks1b	19:8457560-8460768	5_mg	60_mg	59.7035	33.5628	-0.83095	-2.5614	0.0003	0.00620772	yes
XLOC_016475	XLOC_011121	si:ch211-195b13.1	19:25368509-25374892	5_mg	60_mg	9.2189	3.17451	-1.53806	-2.12484	0.0003	0.00620772	yes
XLOC_016478	XLOC_015270	BDP1 (1 of 2)	21:9754242-9807117	5_mg	60_mg	34.1022	20.5826	-0.728438	-2.255	0.0003	0.00620772	yes
XLOC_016479	XLOC_016106	eef2a.1	22:20453725-20461754	5_mg	60_mg	19.26	11.163	-0.786882	-2.36675	0.0003	0.00620772	yes
XLOC_016480	XLOC_016707	nek7	22:24831549-24955160	5_mg	60_mg	11.7076	6.39746	-0.871878	-2.18063	0.0003	0.00620772	yes
XLOC_016483	XLOC_016811	BX649490.1	22:33282814-33290185	5_mg	60_mg	5.82719	0.370723	-3.97439	-3.88734	0.0003	0.00620772	yes
XLOC_016486	XLOC_019425	zgc:101566	25:14293521-14348054	5_mg	60_mg	30.9008	20.5791	-0.586463	-2.18161	0.0003	0.00620772	yes
XLOC_016507	XLOC_021353	RHNO1	4:5706065-5707847	5_mg	60_mg	105.36	63.4166	-0.732394	-2.48086	0.0003	0.00620772	yes
XLOC_016524	XLOC_022399	aebp2	4:2794208-2816316	5_mg	60_mg	27.5584	42.7528	0.633529	2.70024	0.0003	0.00620772	yes
XLOC_016549	XLOC_022536	b2m	4:11857919-11860013	5_mg	60_mg	11.9684	2.70522	-2.14542	-2.64015	0.0003	0.00620772	yes
XLOC_016562	XLOC_025369	her1	5:71693372-71700454	5_mg	60_mg	10.0888	0.890224	-3.50244	-3.54118	0.0003	0.00620772	yes
XLOC_016593	XLOC_025421	zglp1	6:88035-92278	5_mg	60_mg	124.627	185.923	0.577084	3.0804	0.0003	0.00620772	yes
XLOC_016596	XLOC_026367	PLCXD1 (1 of 5)	6:37409823-37417319	5_mg	60_mg	2.71038	0.469658	-2.52881	-2.75812	0.0003	0.00620772	yes
XLOC_016605	XLOC_028308	PQLC2	8:11756981-11769306	5_mg	60_mg	41.3996	24.9285	-0.731824	-2.37176	0.0003	0.00620772	yes
XLOC_016607	XLOC_029030	mutyh	8:18723516-18731005	5_mg	60_mg	29.2043	16.4753	-0.825874	-2.47076	0.0003	0.00620772	yes
XLOC_016650	XLOC_029660	rgcc	9:17954982-17966090	5_mg	60_mg	6.80622	2.11698	-1.68484	-2.40724	0.0003	0.00620772	yes
XLOC_016656	XLOC_030502	si:dkey-13d5.1	9:41154566-41423212	5_mg	60_mg	3.58809	0.732994	-2.29134	-3.02855	0.0003	0.00620772	yes
XLOC_016664	XLOC_000769	PARD3B (2 of 2)	1:4670971-4855754	5_mg	60_mg	20.8153	13.3909	-0.636389	-2.40102	0.00025	0.00538865	yes
XLOC_016668	XLOC_001005	LONRF2	1:27450151-27533549	5_mg	60_mg	0.40651	2.84579	2.80747	2.26516	0.00025	0.00538865	yes
XLOC_016669	XLOC_002194	zgc:165539	10:21623129-21626322	5_mg	60_mg	37.8204	77.4533	1.03416	2.2869	0.00025	0.00538865	yes
XLOC_016674	XLOC_002497	cetn3	10:45207934-45261672	5_mg	60_mg	14.5244	8.83612	-0.716993	-2.82506	0.00025	0.00538865	yes
XLOC_016686	XLOC_003000	COL2A1 (2 of 2)	11:100634-120089	5_mg	60_mg	0.0733297	0.804021	3.45476	3.50027	0.00025	0.00538865	yes
XLOC_016691	XLOC_003726	SLC16A8,slc16a8	12:20290317-20300726	5_mg	60_mg	90.5736	60.2792	-0.58743	-2.417	0.00025	0.00538865	yes
XLOC_016695	XLOC_005079	fbxo9	13:2206941-2220571	5_mg	60_mg	14.8123	24.5614	0.729601	2.21431	0.00025	0.00538865	yes
XLOC_016699	XLOC_007238	med13b	15:19022286-19086806	5_mg	60_mg	32.0067	21.1746	-0.596038	-2.1865	0.00025	0.00538865	yes
XLOC_016701	XLOC_007356	tsku	15:28692373-28703114	5_mg	60_mg	15.7529	7.86604	-1.00191	-2.51501	0.00025	0.00538865	yes
XLOC_016707	XLOC_008780	SEC16A	16:55548083-55591614	5_mg	60_mg	10.3295	5.59519	-0.884515	-2.23084	0.00025	0.00538865	yes
XLOC_016709	XLOC_009388	dnajc5gb	17:6253922-6272240	5_mg	60_mg	7.65674	3.31112	-1.20941	-2.34995	0.00025	0.00538865	yes
XLOC_016731	XLOC_009952	prpf18	18:7866731-7873121	5_mg	60_mg	55.8153	34.2072	-0.706363	-2.39037	0.00025	0.00538865	yes
XLOC_016742	XLOC_011771	si:ch211-194e15.5	19:32141803-32208780	5_mg	60_mg	3.46922	1.31893	-1.39525	-2.68558	0.00025	0.00538865	yes
XLOC_016794	XLOC_011799	rrm2b	19:34291835-34303950	5_mg	60_mg	28.7518	15.2406	-0.915736	-2.20644	0.00025	0.00538865	yes
XLOC_016805	XLOC_011986	dspa	2:1936036-1964852	5_mg	60_mg	0.893032	0.163571	-2.44879	-2.61544	0.00025	0.00538865	yes
XLOC_016811	XLOC_012474	ODF3L2 (1 of 2)	2:42027824-42035137	5_mg	60_mg	3.78343	9.33226	1.30253	3.0563	0.00025	0.00538865	yes
XLOC_016824	XLOC_012508	zgc:152670	2:44409990-44424444	5_mg	60_mg	3.48454	1.08431	-1.68419	-2.46331	0.00025	0.00538865	yes
XLOC_016827	XLOC_012669	PVRL4 (3 of 3)	2:58153474-58191051	5_mg	60_mg	10.5666	6.44081	-0.714193	-2.40412	0.00025	0.00538865	yes
XLOC_016835	XLOC_013680	si:dkey-1h6.6	20:27785077-27802868	5_mg	60_mg	12.5144	0	#NAME?	#NAME?	0.00025	0.00538865	yes
XLOC_016837	XLOC_013750	arpc5b	20:34176293-34180204	5_mg	60_mg	50.3772	31.0014	-0.700437	-2.39301	0.00025	0.00538865	yes
XLOC_016908	XLOC_013965	si:dkey-241l7.5	20:54373155-54374435	5_mg	60_mg	276.795	439.327	0.666476	2.28956	0.00025	0.00538865	yes
XLOC_016922	XLOC_014638	si:ch73-299h12.8	21:2549720-2555703	5_mg	60_mg	13.8819	3.47068	-1.99991	-3.07274	0.00025	0.00538865	yes
XLOC_016938	XLOC_016742	capn2l	22:27178582-27208528	5_mg	60_mg	3.4546	8.02755	1.21644	2.34488	0.00025	0.00538865	yes
XLOC_016939	XLOC_017770	pgd	23:29624332-29637397	5_mg	60_mg	20.5708	33.5381	0.705202	2.04695	0.00025	0.00538865	yes
XLOC_016964	XLOC_018709	cdk5	24:34784369-35042769	5_mg	60_mg	42.1462	26.9241	-0.646501	-2.30896	0.00025	0.00538865	yes
XLOC_016978	XLOC_019646	HIST2H2AB (3 of 30)	25:36171082-36171469	5_mg	60_mg	674.207	1072.51	0.669734	2.90989	0.00025	0.00538865	yes
XLOC_016993	XLOC_023830	acacb	5:21127205-21167022	5_mg	60_mg	9.09923	5.65132	-0.687158	-2.11073	0.00025	0.00538865	yes
XLOC_016994	XLOC_024828	h2afx	5:32173723-32174335	5_mg	60_mg	726.816	1051.02	0.53213	2.76597	0.00025	0.00538865	yes
XLOC_017009	XLOC_026382	stat2	6:39054407-39091286	5_mg	60_mg	7.39999	2.48346	-1.57517	-1.79579	0.00025	0.00538865	yes
XLOC_017028	XLOC_029913	ddx18	9:39366774-39404529	5_mg	60_mg	91.589	62.7317	-0.54598	-2.42569	0.00025	0.00538865	yes
XLOC_017135	XLOC_029960	si:dkey-10c21.1	9:43342101-43344003	5_mg	60_mg	5.16228	0.573075	-3.17121	-3.08338	0.00025	0.00538865	yes
XLOC_017144	XLOC_030409	sf3b1	9:33194930-33210425	5_mg	60_mg	71.583	48.5581	-0.559904	-2.28293	0.00025	0.00538865	yes
XLOC_017190	XLOC_000420	zgc:56493	1:40656188-40663079	5_mg	60_mg	442.168	285.683	-0.630181	-2.51646	0.0002	0.00451867	yes
XLOC_017193	XLOC_002850	BX548000.1	11:30211397-30428820	5_mg	60_mg	106.73	63.1633	-0.756806	-2.39881	0.0002	0.00451867	yes
XLOC_017206	XLOC_003217	Metazoa_SRP	11:16512048-16512343	5_mg	60_mg	5408.12	7880.45	0.54315	2.50305	0.0002	0.00451867	yes
XLOC_017228	XLOC_003484	MAP1LC3C	11:45644226-45649295	5_mg	60_mg	827.663	569.98	-0.538132	-2.46715	0.0002	0.00451867	yes
XLOC_017254	XLOC_003647	GRID1 (1 of 2)	12:13608981-13939048	5_mg	60_mg	0.504059	1.71396	1.76567	2.25939	0.0002	0.00451867	yes
XLOC_017271	XLOC_004408	ENTHD2	12:36478549-36495568	5_mg	60_mg	4.54935	2.22902	-1.02925	-2.68717	0.0002	0.00451867	yes
XLOC_017308	XLOC_005561	pkz	13:51166455-51175701	5_mg	60_mg	11.6391	4.2927	-1.43903	-2.62453	0.0002	0.00451867	yes
XLOC_017311	XLOC_005735	hnrnpab	14:6928618-6932434	5_mg	60_mg	30.1218	17.0745	-0.818965	-2.13096	0.0002	0.00451867	yes
XLOC_017329	XLOC_008228	si:ch211-13b16.1	16:7726070-7770029	5_mg	60_mg	0.30302	2.91012	3.26359	2.10778	0.0002	0.00451867	yes
XLOC_017350	XLOC_008274	rabac1	16:12532686-12540990	5_mg	60_mg	31.4755	18.5007	-0.766651	-2.68944	0.0002	0.00451867	yes
XLOC_017351	XLOC_008523	zgc:77086	16:32726038-32737837	5_mg	60_mg	74.8814	50.2523	-0.575418	-2.36603	0.0002	0.00451867	yes
XLOC_017383	XLOC_008996	CHST15	17:21377727-21390608	5_mg	60_mg	15.1622	6.86853	-1.14241	-2.38665	0.0002	0.00451867	yes
XLOC_017424	XLOC_009386	HIVEP2 (2 of 2)	17:6155988-6162729	5_mg	60_mg	1.47521	0.41861	-1.81724	-2.53113	0.0002	0.00451867	yes
XLOC_017434	XLOC_009423	snx6	17:9828219-9860451	5_mg	60_mg	22.2588	10.9859	-1.01872	-2.27792	0.0002	0.00451867	yes
XLOC_017444	XLOC_009563	fam98a	17:23042553-23051337	5_mg	60_mg	40.9557	18.2165	-1.16882	-2.69641	0.0002	0.00451867	yes
XLOC_017455	XLOC_011127	jarid2b	19:26457125-26644445	5_mg	60_mg	24.5243	15.6163	-0.651157	-2.21654	0.0002	0.00451867	yes
XLOC_017494	XLOC_011242	rbm48	19:41137587-41146670	5_mg	60_mg	44.6272	24.5373	-0.862943	-2.54494	0.0002	0.00451867	yes
XLOC_017545	XLOC_014279	rab15	20:28808810-28826907	5_mg	60_mg	29.3623	17.8828	-0.71539	-2.30601	0.0002	0.00451867	yes
XLOC_017553	XLOC_014548	disp1	20:51823909-51979862	5_mg	60_mg	25.9171	15.6909	-0.723977	-2.40571	0.0002	0.00451867	yes
XLOC_017574	XLOC_015054	rab24	21:37693203-37699987	5_mg	60_mg	45.2208	27.5806	-0.713334	-2.41002	0.0002	0.00451867	yes
XLOC_017601	XLOC_015455	sdf2	21:25414982-25421692	5_mg	60_mg	56.8847	36.7478	-0.630382	-2.46468	0.0002	0.00451867	yes
XLOC_017638	XLOC_015576	traf4b	21:37840767-37859617	5_mg	60_mg	9.5614	19.1834	1.00457	2.26289	0.0002	0.00451867	yes
XLOC_017689	XLOC_016031	stil	22:16106164-16118685	5_mg	60_mg	109.594	76.2367	-0.523612	-2.221	0.0002	0.00451867	yes
XLOC_017691	XLOC_016461	CABZ01010194.2	22:6810493-6818411	5_mg	60_mg	5.39561	0.701486	-2.9433	-3.24919	0.0002	0.00451867	yes
XLOC_017703	XLOC_016695	CCDC50 (1 of 2)	22:23453198-23490125	5_mg	60_mg	9.64596	3.77956	-1.35171	-2.40798	0.0002	0.00451867	yes
XLOC_017709	XLOC_016978	PKP1 (2 of 2)	23:5674561-5694056	5_mg	60_mg	7.04374	1.29609	-2.44218	-2.71956	0.0002	0.00451867	yes
XLOC_017726	XLOC_016993	slco4a1	23:7253431-7280221	5_mg	60_mg	4.29525	1.16724	-1.87964	-2.62484	0.0002	0.00451867	yes
XLOC_017753	XLOC_017424	eno3	23:44727894-44739806	5_mg	60_mg	298.236	438.716	0.556833	2.49506	0.0002	0.00451867	yes
XLOC_017770	XLOC_017808	nr4a1	23:32389911-32396444	5_mg	60_mg	16.5961	27.9434	0.751666	2.31455	0.0002	0.00451867	yes
XLOC_017787	XLOC_018455	zgc:113385	24:8105503-8109498	5_mg	60_mg	12.6143	4.87401	-1.37188	-3.03297	0.0002	0.00451867	yes
XLOC_017797	XLOC_018540	TNFRSF11A	24:19036932-19059565	5_mg	60_mg	3.48209	0.800564	-2.12087	-2.43047	0.0002	0.00451867	yes
XLOC_017808	XLOC_019000	tcp11l1	25:15630425-15642646	5_mg	60_mg	35.1052	22.6688	-0.630977	-2.19154	0.0002	0.00451867	yes
XLOC_017809	XLOC_019057	zgc:113426	25:20160344-20167045	5_mg	60_mg	36.7256	20.4051	-0.847857	-2.62724	0.0002	0.00451867	yes
XLOC_017811	XLOC_020072	zgc:171844	3:25958274-25995571	5_mg	60_mg	2.68067	0.672916	-1.9941	-2.68009	0.0002	0.00451867	yes
XLOC_017830	XLOC_020347	AL929327.3	3:51433414-51435105	5_mg	60_mg	5.28461	0	#NAME?	#NAME?	0.0002	0.00451867	yes
XLOC_017851	XLOC_020894	arl6ip1	3:31256009-31267115	5_mg	60_mg	271.189	183.337	-0.564802	-2.48611	0.0002	0.00451867	yes
XLOC_017933	XLOC_022992	CR382294.1	4:34856682-34857936	5_mg	60_mg	4.50039	0.893892	-2.33188	-2.81463	0.0002	0.00451867	yes
XLOC_017936	XLOC_024366	TTF1 (3 of 6)	5:66575651-66587054	5_mg	60_mg	52.4149	32.9737	-0.668662	-2.28683	0.0002	0.00451867	yes
XLOC_017954	XLOC_024508	C1QBP	5:3931671-3945032	5_mg	60_mg	122.54	182.994	0.578536	2.93901	0.0002	0.00451867	yes
XLOC_017959	XLOC_025379	ZCCHC6	5:72319404-72345969	5_mg	60_mg	72.2854	47.2155	-0.614442	-2.38119	0.0002	0.00451867	yes
XLOC_017960	XLOC_028306	bcas2	8:11690011-11698066	5_mg	60_mg	137.745	88.1303	-0.644294	-2.47026	0.0002	0.00451867	yes
XLOC_017967	XLOC_028852	rpl6	8:2668861-2681452	5_mg	60_mg	144.544	215.923	0.579001	2.65313	0.0002	0.00451867	yes
XLOC_017978	XLOC_029082	LRIF1 (1 of 2)	8:23106946-23115640	5_mg	60_mg	9.5663	5.257	-0.863722	-2.16723	0.0002	0.00451867	yes
XLOC_018006	XLOC_029611	cxcr4b	9:10917684-10919710	5_mg	60_mg	9.45287	3.51393	-1.42767	-2.44283	0.0002	0.00451867	yes
XLOC_018011	XLOC_030014	BAZ2B (2 of 2)	9:53468037-53483323	5_mg	60_mg	11.4493	6.77528	-0.756909	-2.57804	0.0002	0.00451867	yes
XLOC_018022	XLOC_030030	TMSB15A	9:56198177-56199762	5_mg	60_mg	11.7365	29.2954	1.31967	2.23609	0.0002	0.00451867	yes
XLOC_018033	XLOC_030624	fancb	9:56962647-56987274	5_mg	60_mg	9.11786	20.8082	1.19038	2.26057	0.0002	0.00451867	yes
XLOC_018049	XLOC_000520	caly	1:49773284-49802847	5_mg	60_mg	17.4541	9.32083	-0.905038	-2.63611	0.00015	0.00364716	yes
XLOC_018070	XLOC_001035	CENPK	1:30962710-30970084	5_mg	60_mg	86.5167	51.2741	-0.754748	-2.6842	0.00015	0.00364716	yes
XLOC_018072	XLOC_001801	si:dkey-250d21.1	10:33021145-33039959	5_mg	60_mg	97.6363	64.9724	-0.587589	-2.32963	0.00015	0.00364716	yes
XLOC_018086	XLOC_003184	Metazoa_SRP	11:12715170-12715465	5_mg	60_mg	4282.79	6229.66	0.540605	2.59769	0.00015	0.00364716	yes
XLOC_018094	XLOC_003205	SGTA (1 of 2)	11:15013809-15019264	5_mg	60_mg	254.678	135.905	-0.906073	-2.89089	0.00015	0.00364716	yes
XLOC_018095	XLOC_003407	BSN (1 of 2)	11:38360498-38372994	5_mg	60_mg	1.04282	0.188278	-2.46955	-2.0581	0.00015	0.00364716	yes
XLOC_018110	XLOC_003869	GPAM	12:33191099-33221664	5_mg	60_mg	22.5826	14.1867	-0.670677	-2.54182	0.00015	0.00364716	yes
XLOC_018118	XLOC_004013	lrit1b	12:50585226-50588390	5_mg	60_mg	0.0947038	1.50415	3.98938	4.60511	0.00015	0.00364716	yes
XLOC_018131	XLOC_004890	CU855931.2	13:33687052-33691885	5_mg	60_mg	97.6605	61.7067	-0.662348	-2.52547	0.00015	0.00364716	yes
XLOC_018171	XLOC_005114	GBF1 (2 of 2)	13:6490975-6657735	5_mg	60_mg	30.6028	16.5808	-0.884153	-2.08102	0.00015	0.00364716	yes
XLOC_018173	XLOC_005159	tm9sf3	13:9220736-9240895	5_mg	60_mg	78.4224	52.8572	-0.569166	-2.43047	0.00015	0.00364716	yes
XLOC_018182	XLOC_006632	spcs2	15:4846988-4858610	5_mg	60_mg	139.982	91.9131	-0.606896	-2.38339	0.00015	0.00364716	yes
XLOC_018187	XLOC_006803	cpd	15:24110544-24148090	5_mg	60_mg	22.2417	14.5086	-0.616363	-2.31797	0.00015	0.00364716	yes
XLOC_018194	XLOC_008694	cldn12	16:45996072-46132330	5_mg	60_mg	34.0228	21.3457	-0.672553	-2.47903	0.00015	0.00364716	yes
XLOC_018237	XLOC_009113	MIS18BP1	17:28671325-28681984	5_mg	60_mg	76.9157	51.0887	-0.590274	-2.50515	0.00015	0.00364716	yes
XLOC_018245	XLOC_010003	si:dkey-103i16.6	18:14868891-14915541	5_mg	60_mg	39.6396	25.0977	-0.659389	-2.34871	0.00015	0.00364716	yes
XLOC_018251	XLOC_010785	rps3	18:47351162-47362807	5_mg	60_mg	174.978	283.441	0.69587	2.77677	0.00015	0.00364716	yes
XLOC_018292	XLOC_011040	zfpm2b	19:17288390-17381914	5_mg	60_mg	22.6507	14.0986	-0.684004	-2.40178	0.00015	0.00364716	yes
XLOC_018302	XLOC_011203	fam84b	19:34515050-34516146	5_mg	60_mg	14.2113	29.4174	1.04964	2.95024	0.00015	0.00364716	yes
XLOC_018310	XLOC_011512	znf865	19:10823705-10836801	5_mg	60_mg	38.671	25.533	-0.598885	-2.39217	0.00015	0.00364716	yes
XLOC_018315	XLOC_012109	arhgap21b	2:12099799-12198630	5_mg	60_mg	37.1222	23.7101	-0.646781	-2.03914	0.00015	0.00364716	yes
XLOC_018381	XLOC_012224	znf644a	2:23014595-23039201	5_mg	60_mg	45.5985	29.6788	-0.619553	-2.51366	0.00015	0.00364716	yes
XLOC_018384	XLOC_012680	NCSTN	2:58908627-58919029	5_mg	60_mg	13.3094	3.56782	-1.89933	-2.59913	0.00015	0.00364716	yes
XLOC_018399	XLOC_013512	SCARNA13	20:10676706-10676976	5_mg	60_mg	248.25	477.09	0.942469	2.39688	0.00015	0.00364716	yes
XLOC_018413	XLOC_014637	si:ch73-299h12.9	21:2537652-2538693	5_mg	60_mg	43.6825	20.6427	-1.08142	-2.69619	0.00015	0.00364716	yes
XLOC_018437	XLOC_014955	slc3a2b	21:26114855-26119364	5_mg	60_mg	8.08653	2.84557	-1.5068	-2.45183	0.00015	0.00364716	yes
XLOC_018443	XLOC_015018	C21HXorf40B	21:33044886-33049876	5_mg	60_mg	7.5009	2.47813	-1.59781	-2.6895	0.00015	0.00364716	yes
XLOC_018455	XLOC_015237	mob1bb	21:5882660-5895058	5_mg	60_mg	87.4027	56.7605	-0.62279	-2.46102	0.00015	0.00364716	yes
XLOC_018466	XLOC_015480	PCNXL3	21:26966615-27014095	5_mg	60_mg	20.1255	13.1909	-0.609481	-2.24551	0.00015	0.00364716	yes
XLOC_018469	XLOC_016549	gnav1	22:11648541-11704564	5_mg	60_mg	15.5407	30.1167	0.954511	2.19196	0.00015	0.00364716	yes
XLOC_018470	XLOC_017190	arhgap4a	23:25276725-25302732	5_mg	60_mg	35.4718	21.7861	-0.703264	-2.41397	0.00015	0.00364716	yes
XLOC_018471	XLOC_017574	naa10	23:13944336-13952423	5_mg	60_mg	77.37	47.087	-0.716446	-2.40333	0.00015	0.00364716	yes
XLOC_018472	XLOC_018187	TCF24	24:24350637-24365640	5_mg	60_mg	1.08656	0.215186	-2.33611	-2.82259	0.00015	0.00364716	yes
XLOC_018474	XLOC_018194	si:dkey-226l10.6	24:24778861-24785589	5_mg	60_mg	27.8425	17.4678	-0.672588	-2.37994	0.00015	0.00364716	yes
XLOC_018475	XLOC_019660	wu:fe38f03	25:36208688-36209000	5_mg	60_mg	1189.61	1793.68	0.59244	3.04998	0.00015	0.00364716	yes
XLOC_018476	XLOC_019662	HIST2H2AB (5 of 30)	25:36213142-36213529	5_mg	60_mg	409.184	643.748	0.653746	2.62097	0.00015	0.00364716	yes
XLOC_018484	XLOC_021266	tbl3	3:62835660-62856777	5_mg	60_mg	28.8104	44.8327	0.637961	2.95562	0.00015	0.00364716	yes
XLOC_018487	XLOC_021671	si:dkey-57k17.1	4:29987294-29999211	5_mg	60_mg	20.225	11.3856	-0.828939	-2.42117	0.00015	0.00364716	yes
XLOC_018502	XLOC_022267	si:dkey-82i20.3	4:56718811-56732032	5_mg	60_mg	15.7106	6.15928	-1.3509	-2.85044	0.00015	0.00364716	yes
XLOC_018507	XLOC_022375	TULP3	4:1329253-1342195	5_mg	60_mg	7.77042	16.1283	1.05353	2.5391	0.00015	0.00364716	yes
XLOC_018530	XLOC_023918	C5H9orf142	5:26753319-26756227	5_mg	60_mg	142.653	84.6638	-0.75269	-2.5577	0.00015	0.00364716	yes
XLOC_018535	XLOC_023995	hinfp	5:32235493-32245820	5_mg	60_mg	64.9231	43.2377	-0.586441	-2.34927	0.00015	0.00364716	yes
XLOC_018540	XLOC_024362	TTF1 (4 of 6)	5:66488817-66519328	5_mg	60_mg	60.6768	31.1128	-0.963637	-2.47002	0.00015	0.00364716	yes
XLOC_018551	XLOC_024844	tmem119b	5:33509663-33513260	5_mg	60_mg	2.23323	0.354831	-2.65393	-3.03437	0.00015	0.00364716	yes
XLOC_018561	XLOC_025284	zfpl1	5:63817908-63844619	5_mg	60_mg	32.2489	18.9421	-0.767658	-2.54958	0.00015	0.00364716	yes
XLOC_018570	XLOC_025296	NAPA (2 of 2)	5:64993109-65004255	5_mg	60_mg	4.27402	1.3227	-1.6921	-2.99068	0.00015	0.00364716	yes
XLOC_018584	XLOC_025449	tgm2b	6:1929465-1954565	5_mg	60_mg	15.133	5.83126	-1.37582	-3.04334	0.00015	0.00364716	yes
XLOC_018600	XLOC_025808	B4GALNT1 (1 of 2)	6:39163096-39182042	5_mg	60_mg	4.14931	0.964453	-2.10509	-2.67002	0.00015	0.00364716	yes
XLOC_018608	XLOC_025825	wu:fd16d01	6:40497428-40503239	5_mg	60_mg	212.703	136.349	-0.641535	-2.52929	0.00015	0.00364716	yes
XLOC_018614	XLOC_027081	RFX7 (1 of 2)	7:35961796-36001512	5_mg	60_mg	11.4205	6.86508	-0.734279	-2.53037	0.00015	0.00364716	yes
XLOC_018620	XLOC_027884	slc7a10	7:39707750-39732776	5_mg	60_mg	11.3369	4.56065	-1.31372	-3.0223	0.00015	0.00364716	yes
XLOC_018673	XLOC_028801	ENSDARG00000035423	8:54975725-54978405	5_mg	60_mg	115.155	173.777	0.593658	2.75938	0.00015	0.00364716	yes
XLOC_018698	XLOC_028913	si:dkey-242k1.6	8:8239045-8253352	5_mg	60_mg	77.2893	39.7578	-0.959031	-2.54652	0.00015	0.00364716	yes
XLOC_018709	XLOC_029452	KCTD9 (2 of 2)	8:53863136-53877281	5_mg	60_mg	22.6687	10.3224	-1.13493	-2.41746	0.00015	0.00364716	yes
XLOC_018720	XLOC_030464	BX601644.1	9:35807371-35813772	5_mg	60_mg	4.72102	0.64984	-2.86094	-3.30628	0.00015	0.00364716	yes
XLOC_018722	XLOC_013177	uggt1	2:40583386-40642628	5_mg	60_mg	65.6058	44.4563	-0.561435	-2.51255	0.0001	0.0026694	yes
XLOC_018734	XLOC_000339	znf654	1:33280362-33296386	5_mg	60_mg	17.2851	10.5059	-0.718327	-2.603	0.0001	0.00266939	yes
XLOC_018861	XLOC_000423	scoca	1:40955057-40962131	5_mg	60_mg	39.7935	21.2025	-0.908297	-2.60097	0.0001	0.00266939	yes
XLOC_018912	XLOC_001793	robo4	10:32256929-32307088	5_mg	60_mg	6.05656	1.61035	-1.91112	-3.13812	0.0001	0.00266939	yes
XLOC_018926	XLOC_002511	ppiab	10:46005420-46011991	5_mg	60_mg	240.871	373.234	0.631819	2.69356	0.0001	0.00266939	yes
XLOC_018945	XLOC_002712	homer3	11:13609755-13691171	5_mg	60_mg	28.9443	15.0569	-0.942857	-2.63266	0.0001	0.00266939	yes
XLOC_019000	XLOC_002819	gnl3l	11:26419332-26436050	5_mg	60_mg	32.633	16.6242	-0.973041	-3.0264	0.0001	0.00266939	yes
XLOC_019016	XLOC_002844	ephb2b	11:29094980-29301026	5_mg	60_mg	20.9951	13.3651	-0.65158	-2.43089	0.0001	0.00266939	yes
XLOC_019025	XLOC_003017	rab43	11:461200-473071	5_mg	60_mg	48.6095	30.8438	-0.656256	-2.63171	0.0001	0.00266939	yes
XLOC_019029	XLOC_003108	APC2	11:7427299-7452085	5_mg	60_mg	3.64485	1.27232	-1.5184	-2.91209	0.0001	0.00266939	yes
XLOC_019047	XLOC_003178	Metazoa_SRP	11:12602238-12602533	5_mg	60_mg	6110.05	9199.8	0.590418	2.47574	0.0001	0.00266939	yes
XLOC_019053	XLOC_003294	C11H12orf50	11:25013443-25023175	5_mg	60_mg	156.426	100.631	-0.636408	-2.63439	0.0001	0.00266939	yes
XLOC_019056	XLOC_003356	MAP4K3 (2 of 2)	11:31241122-31384109	5_mg	60_mg	29.4689	18.9745	-0.635128	-2.50678	0.0001	0.00266939	yes
XLOC_019057	XLOC_004386	MBTD1	12:35033588-35053635	5_mg	60_mg	56.7079	37.4596	-0.598215	-2.56463	0.0001	0.00266939	yes
XLOC_019061	XLOC_004886	iqcc	13:33521939-33525588	5_mg	60_mg	63.7407	36.7281	-0.795331	-2.41995	0.0001	0.00266939	yes
XLOC_019065	XLOC_005392	snx5	13:33869887-33879406	5_mg	60_mg	65.4156	42.0166	-0.638677	-2.59286	0.0001	0.00266939	yes
XLOC_019085	XLOC_006540	TAPT1 (2 of 2)	14:49565622-49611461	5_mg	60_mg	3.01184	1.24436	-1.27524	-2.91042	0.0001	0.00266939	yes
XLOC_019106	XLOC_006589	BX000999.3	15:982634-987444	5_mg	60_mg	74.415	46.9556	-0.664296	-2.68057	0.0001	0.00266939	yes
XLOC_019118	XLOC_006731	zgc:113279	15:16838035-16845832	5_mg	60_mg	22.2293	12.6902	-0.808744	-2.53719	0.0001	0.00266939	yes
XLOC_019127	XLOC_008369	m6pr	16:19641610-19648583	5_mg	60_mg	71.1604	43.4755	-0.710871	-2.63122	0.0001	0.00266939	yes
XLOC_019128	XLOC_008739	si:dkey-152b24.6	16:49655310-49658464	5_mg	60_mg	1.7503	7.38982	2.07793	2.6765	0.0001	0.00266939	yes
XLOC_019170	XLOC_008948	C17H14orf166	17:14625513-14635970	5_mg	60_mg	67.0178	39.8983	-0.748218	-2.44066	0.0001	0.00266939	yes
XLOC_019215	XLOC_010293	gltscr1	18:43047074-43063623	5_mg	60_mg	24.3263	15.8852	-0.614841	-2.17526	0.0001	0.00266939	yes
XLOC_019221	XLOC_010600	pskh1	18:21508904-21529519	5_mg	60_mg	21.866	13.965	-0.646877	-2.40141	0.0001	0.00266939	yes
XLOC_019224	XLOC_011142	med10	19:28455956-28459816	5_mg	60_mg	89.002	52.3989	-0.764301	-2.42517	0.0001	0.00266939	yes
XLOC_019238	XLOC_011754	C19H6orf52	19:30374778-30384383	5_mg	60_mg	18.0174	8.14629	-1.14518	-2.66501	0.0001	0.00266939	yes
XLOC_019245	XLOC_011925	vps28	19:48391236-48406114	5_mg	60_mg	61.788	35.7149	-0.7908	-2.81623	0.0001	0.00266939	yes
XLOC_019249	XLOC_012655	eef2b	2:56950886-56976839	5_mg	60_mg	271.938	395.304	0.539687	2.92825	0.0001	0.00266939	yes
XLOC_019252	XLOC_013836	si:dkeyp-93d12.1	20:42569498-42593438	5_mg	60_mg	49.1222	33.4364	-0.554956	-2.42095	0.0001	0.00266939	yes
XLOC_019253	XLOC_015989	KRT23 (1 of 15)	22:11866189-11869256	5_mg	60_mg	4.36077	1.10193	-1.98456	-2.45537	0.0001	0.00266939	yes
XLOC_019256	XLOC_016432	CU468041.1	22:5950681-5971845	5_mg	60_mg	5.44631	1.0967	-2.31211	-2.82488	0.0001	0.00266939	yes
XLOC_019260	XLOC_016507	si:dkey-253d23.5	22:9997814-10000536	5_mg	60_mg	18.1531	6.61318	-1.4568	-2.91455	0.0001	0.00266939	yes
XLOC_019273	XLOC_017193	WNK3	23:25460020-25510012	5_mg	60_mg	10.9249	3.43899	-1.66756	-2.45645	0.0001	0.00266939	yes
XLOC_019282	XLOC_017553	krt5	23:10280084-10284347	5_mg	60_mg	3.30936	0.438539	-2.91577	-1.98431	0.0001	0.00266939	yes
XLOC_019331	XLOC_018072	FAM105B (2 of 2),YAE1D1,zgc:64095	24:10103800-10145286	5_mg	60_mg	55.6676	21.7659	-1.35477	-3.17133	0.0001	0.00266939	yes
XLOC_019381	XLOC_019911	elof1	3:13606128-13608105	5_mg	60_mg	84.2162	51.453	-0.710844	-2.64519	0.0001	0.00266939	yes
XLOC_019415	XLOC_020179	hsd3b7	3:32880921-32915226	5_mg	60_mg	116.653	75.2074	-0.633271	-2.54751	0.0001	0.00266939	yes
XLOC_019424	XLOC_021030	coil	3:36118899-36126352	5_mg	60_mg	75.7266	48.0781	-0.65542	-2.56675	0.0001	0.00266939	yes
XLOC_019425	XLOC_023619	BX855614.1	4:58821507-58822599	5_mg	60_mg	19.8621	7.75823	-1.35622	-2.71694	0.0001	0.00266939	yes
XLOC_019431	XLOC_023961	vamp5	5:29941798-29952019	5_mg	60_mg	35.6579	18.291	-0.96309	-2.6524	0.0001	0.00266939	yes
XLOC_019435	XLOC_024435	setd8b	5:72609226-72823649	5_mg	60_mg	312.548	192.436	-0.699703	-2.52957	0.0001	0.00266939	yes
XLOC_019475	XLOC_024589	gatsl3	5:13073797-13119391	5_mg	60_mg	45.1105	28.1557	-0.680035	-2.33479	0.0001	0.00266939	yes
XLOC_019498	XLOC_025167	si:dkey-172m14.1	5:50802440-50811753	5_mg	60_mg	18.0078	8.50946	-1.08148	-2.72816	0.0001	0.00266939	yes
XLOC_019510	XLOC_025501	myh10	6:7469899-7575100	5_mg	60_mg	13.1092	7.60852	-0.784895	-2.21684	0.0001	0.00266939	yes
XLOC_019512	XLOC_025659	stk11ip	6:22638735-22682099	5_mg	60_mg	42.5601	27.2877	-0.641251	-2.45279	0.0001	0.00266939	yes
XLOC_019515	XLOC_025729	atp1b1a	6:28931187-28941283	5_mg	60_mg	3.96975	0.90966	-2.12565	-2.92698	0.0001	0.00266939	yes
XLOC_019537	XLOC_026141	pttg1ipa	6:10989639-11002396	5_mg	60_mg	6.58654	2.05784	-1.67839	-2.6892	0.0001	0.00266939	yes
XLOC_019548	XLOC_026734	wu:fe38f03	7:7171390-7171702	5_mg	60_mg	594.518	942.857	0.665317	2.44296	0.0001	0.00266939	yes
XLOC_019554	XLOC_027220	BX957362.1	7:53271585-53280247	5_mg	60_mg	11.3417	4.15902	-1.44732	-2.83635	0.0001	0.00266939	yes
XLOC_019555	XLOC_027226	znf280d	7:54171797-54206632	5_mg	60_mg	87.4765	59.6599	-0.552133	-2.3578	0.0001	0.00266939	yes
XLOC_019566	XLOC_027311	ZDHHC21	7:66054771-66080046	5_mg	60_mg	60.6831	22.0681	-1.45933	-2.56404	0.0001	0.00266939	yes
XLOC_019570	XLOC_027421	ENSDARG00000075482	7:76828835-76830255	5_mg	60_mg	152.81	101.732	-0.586959	-2.57205	0.0001	0.00266939	yes
XLOC_019596	XLOC_027934	dnaja2	7:44633987-44646235	5_mg	60_mg	211.616	311.013	0.555526	2.22406	0.0001	0.00266939	yes
XLOC_019617	XLOC_028153	SIPA1	7:75563724-75616266	5_mg	60_mg	0.287645	1.19977	2.0604	2.68745	0.0001	0.00266939	yes
XLOC_019622	XLOC_028797	zgc:77112	8:54721320-54724687	5_mg	60_mg	277.779	409.895	0.561316	2.43782	0.0001	0.00266939	yes
XLOC_019634	XLOC_029532	pde11a	9:1493864-1563045	5_mg	60_mg	0.269449	1.60083	2.57074	3.25113	0.0001	0.00266939	yes
XLOC_019639	XLOC_000139	C1H15orf23	1:10291238-10301481	5_mg	60_mg	62.9486	24.0629	-1.38736	-7.5883	5e-05	0.00148241	yes
XLOC_019640	XLOC_000227	anxa5b	1:21428977-21439189	5_mg	60_mg	114.82	73.5155	-0.643249	-2.63319	5e-05	0.00148241	yes
XLOC_019646	XLOC_000229	gtf2e2	1:21625838-21646368	5_mg	60_mg	214.06	102.927	-1.0564	-4.75121	5e-05	0.00148241	yes
XLOC_019647	XLOC_000275	coro2a	1:25571326-25620378	5_mg	60_mg	32.5448	15.6487	-1.05638	-3.46916	5e-05	0.00148241	yes
XLOC_019649	XLOC_000280	sgut1	1:26950020-27001092	5_mg	60_mg	103.826	50.2359	-1.04738	-4.13648	5e-05	0.00148241	yes
XLOC_019654	XLOC_000334	prkx	1:32883162-32948941	5_mg	60_mg	6.71197	2.8412	-1.24023	-3.04787	5e-05	0.00148241	yes
XLOC_019655	XLOC_000488	mcoln1	1:46142379-46171267	5_mg	60_mg	52.4224	31.4811	-0.7357	-3.26608	5e-05	0.00148241	yes
XLOC_019660	XLOC_000551	APLF	1:52126310-52147697	5_mg	60_mg	7.73842	2.87486	-1.42855	-3.43171	5e-05	0.00148241	yes
XLOC_019661	XLOC_000750	phc2b	1:774781-775204	5_mg	60_mg	2409.4	3983.95	0.725526	4.28017	5e-05	0.00148241	yes
XLOC_019662	XLOC_000827	casc5	1:10270506-10290582	5_mg	60_mg	46.6636	25.7295	-0.858875	-3.63769	5e-05	0.00148241	yes
XLOC_019665	XLOC_000980	map9	1:24595166-24607288	5_mg	60_mg	11.6319	4.41838	-1.3965	-3.31836	5e-05	0.00148241	yes
XLOC_019672	XLOC_001008	GK	1:27654716-27762748	5_mg	60_mg	44.9327	18.8794	-1.25095	-3.36791	5e-05	0.00148241	yes
XLOC_019681	XLOC_001153	tmx2b	1:45024759-45037415	5_mg	60_mg	48.9741	27.1142	-0.852972	-3.23709	5e-05	0.00148241	yes
XLOC_019684	XLOC_001165	RPS6	1:45499246-45505056	5_mg	60_mg	194.955	325.621	0.740052	3.27052	5e-05	0.00148241	yes
XLOC_019724	XLOC_001267	usp34	1:54184471-54217570	5_mg	60_mg	28.914	12.0176	-1.26662	-3.28976	5e-05	0.00148241	yes
XLOC_019727	XLOC_001434	apc	10:1878296-1921518	5_mg	60_mg	42.339	28.0478	-0.594102	-2.42549	5e-05	0.00148241	yes
XLOC_019832	XLOC_001439	SPIN2B	10:2595455-2607514	5_mg	60_mg	20.3139	12.6831	-0.679556	-2.61207	5e-05	0.00148241	yes
XLOC_019911	XLOC_001476	enoph1	10:5029097-5040851	5_mg	60_mg	29.2785	14.8746	-0.976993	-3.09433	5e-05	0.00148241	yes
XLOC_019916	XLOC_001510	pptc7b	10:7462431-7494723	5_mg	60_mg	18.6434	11.776	-0.662821	-2.63627	5e-05	0.00148241	yes
XLOC_019932	XLOC_001633	TMEM230 (2 of 2)	10:19047365-19051796	5_mg	60_mg	11.5725	2.86822	-2.01247	-4.52876	5e-05	0.00148241	yes
XLOC_019936	XLOC_001952	zgc:86599	10:43739894-43743649	5_mg	60_mg	189.051	295.477	0.644273	2.87098	5e-05	0.00148241	yes
XLOC_019969	XLOC_002029	plk2a	10:4318089-4327311	5_mg	60_mg	4.98439	1.18441	-2.07325	-3.26714	5e-05	0.00148241	yes
XLOC_019971	XLOC_002068	zgc:136254	10:7073863-7075264	5_mg	60_mg	44.6292	100.492	1.17102	3.11813	5e-05	0.00148241	yes
XLOC_019990	XLOC_002145	SLC27A3	10:16426984-16446293	5_mg	60_mg	16.6738	8.04959	-1.0506	-3.22724	5e-05	0.00148241	yes
XLOC_020016	XLOC_002192	BX465186.1	10:21440455-21443248	5_mg	60_mg	255.647	438.574	0.778665	3.55143	5e-05	0.00148241	yes
XLOC_020054	XLOC_002228	fxc1	10:25193411-25197184	5_mg	60_mg	65.2674	37.1411	-0.813344	-2.64469	5e-05	0.00148241	yes
XLOC_020072	XLOC_002229	si:ch1073-15f19.2	10:25209484-25215642	5_mg	60_mg	14.7453	4.78739	-1.62294	-3.30522	5e-05	0.00148241	yes
XLOC_020073	XLOC_002510	NPM2 (1 of 2)	10:45752920-45759514	5_mg	60_mg	80.5505	160.366	0.993403	4.45559	5e-05	0.00148241	yes
XLOC_020082	XLOC_002525	NCKAP1L	11:190527-208352	5_mg	60_mg	0.914094	5.75718	2.65495	4.44994	5e-05	0.00148241	yes
XLOC_020087	XLOC_002699	ap1s2	11:12777875-12786285	5_mg	60_mg	79.3722	44.5152	-0.834336	-3.08502	5e-05	0.00148241	yes
XLOC_020097	XLOC_002726	SGTA (2 of 2)	11:15186715-15187605	5_mg	60_mg	376.419	177.309	-1.08607	-3.72941	5e-05	0.00148241	yes
XLOC_020102	XLOC_002728	hug	11:15300990-15347177	5_mg	60_mg	69.0442	38.2634	-0.851554	-3.09951	5e-05	0.00148241	yes
XLOC_020123	XLOC_002754	thoc7	11:20023594-20031700	5_mg	60_mg	220.645	134.423	-0.714952	-2.89464	5e-05	0.00148241	yes
XLOC_020136	XLOC_002771	FAM72B	11:22419535-22431726	5_mg	60_mg	33.1834	14.8451	-1.16047	-3.27571	5e-05	0.00148241	yes
XLOC_020153	XLOC_002778	si:ch211-86h15.1	11:23456484-23462890	5_mg	60_mg	46.8673	23.5302	-0.994072	-3.50622	5e-05	0.00148241	yes
XLOC_020161	XLOC_002803	timm17a	11:25833720-25839823	5_mg	60_mg	73.4575	42.6956	-0.782822	-2.40569	5e-05	0.00148241	yes
XLOC_020162	XLOC_002831	cpne1	11:27309537-27335225	5_mg	60_mg	48.5727	26.3861	-0.880368	-3.53941	5e-05	0.00148241	yes
XLOC_020178	XLOC_002834	dynlrb1	11:27537822-27542193	5_mg	60_mg	72.2176	36.8612	-0.970249	-2.89617	5e-05	0.00148241	yes
XLOC_020179	XLOC_002851	ENSDARG00000088772	11:30444286-30448610	5_mg	60_mg	25.8304	6.81434	-1.92242	-5.34352	5e-05	0.00148241	yes
XLOC_020180	XLOC_002863	CR790368.1	11:31158125-31168945	5_mg	60_mg	19.3856	6.53061	-1.56969	-3.85777	5e-05	0.00148241	yes
XLOC_020181	XLOC_002873	STX10	11:32015332-32027918	5_mg	60_mg	64.6037	32.1374	-1.00736	-4.69382	5e-05	0.00148241	yes
XLOC_020207	XLOC_002903	sypl2a	11:37196136-37216862	5_mg	60_mg	64.2218	31.4842	-1.02843	-4.69105	5e-05	0.00148241	yes
XLOC_020213	XLOC_003112	ttll7	11:8127301-8272281	5_mg	60_mg	31.0574	17.1311	-0.858317	-2.39802	5e-05	0.00148241	yes
XLOC_020223	XLOC_003202	C11H19orf6	11:14313823-14342376	5_mg	60_mg	47.0333	30.0085	-0.64831	-2.7031	5e-05	0.00148241	yes
XLOC_020228	XLOC_003211	zgc:173544	11:16403778-16406187	5_mg	60_mg	28.4968	8.30628	-1.77853	-4.76116	5e-05	0.00148241	yes
XLOC_020260	XLOC_003242	zmynd8	11:18981351-19024769	5_mg	60_mg	2.6239	5.96672	1.18522	2.67797	5e-05	0.00148241	yes
XLOC_020261	XLOC_003245	PHTF1	11:19222648-19239343	5_mg	60_mg	39.1282	22.2795	-0.812491	-2.68535	5e-05	0.00148241	yes
XLOC_020276	XLOC_003316	KAZN (1 of 3)	11:26797636-26805137	5_mg	60_mg	0.798529	0	#NAME?	#NAME?	5e-05	0.00148241	yes
XLOC_020307	XLOC_003413	ppp1r26	11:38623372-38636571	5_mg	60_mg	48.2437	28.6788	-0.750355	-2.94748	5e-05	0.00148241	yes
XLOC_020337	XLOC_003583	PRR12 (1 of 2)	12:5347852-5377926	5_mg	60_mg	22.4855	11.9004	-0.917987	-3.34054	5e-05	0.00148241	yes
XLOC_020347	XLOC_003591	MUC12	12:6022734-6040033	5_mg	60_mg	15.569	4.27282	-1.86542	-6.19084	5e-05	0.00148241	yes
XLOC_020366	XLOC_003634	BX547998.1	12:11195997-11208784	5_mg	60_mg	26.9343	11.6336	-1.21114	-4.90025	5e-05	0.00148241	yes
XLOC_020367	XLOC_003692	ankrd22	12:18222326-18226154	5_mg	60_mg	87.5438	48.6619	-0.847213	-2.91921	5e-05	0.00148241	yes
XLOC_020377	XLOC_003725	cby1	12:20284823-20287961	5_mg	60_mg	14.9835	5.13849	-1.54396	-2.91643	5e-05	0.00148241	yes
XLOC_020398	XLOC_003753	stx4	12:21980049-21992713	5_mg	60_mg	179.858	89.1587	-1.01241	-4.92429	5e-05	0.00148241	yes
XLOC_020401	XLOC_003757	st6galnac1.2	12:22043854-22051728	5_mg	60_mg	53.2243	31.9594	-0.735844	-2.73113	5e-05	0.00148241	yes
XLOC_020402	XLOC_003768	polr2a	12:23915881-23926807	5_mg	60_mg	23.0812	6.60753	-1.80454	-5.35276	5e-05	0.00148241	yes
XLOC_020452	XLOC_003812	SRCAP	12:28635938-28661697	5_mg	60_mg	31.3262	16.3162	-0.941068	-3.79998	5e-05	0.00148241	yes
XLOC_020461	XLOC_003895	sec24c	12:35740183-35779795	5_mg	60_mg	37.5807	20.4403	-0.878579	-2.95938	5e-05	0.00148241	yes
XLOC_020471	XLOC_003931	RPL38	12:40099734-40104569	5_mg	60_mg	169.359	312.313	0.882903	3.39909	5e-05	0.00148241	yes
XLOC_020582	XLOC_004116	CABZ01030119.1	12:5161544-5167506	5_mg	60_mg	222.779	26.9648	-3.04647	-12.3293	5e-05	0.00148241	yes
XLOC_020588	XLOC_004217	pcgf5b	12:17477079-17506355	5_mg	60_mg	10.9609	4.81392	-1.18708	-3.56044	5e-05	0.00148241	yes
XLOC_020604	XLOC_004218	rpp30	12:17512187-17523634	5_mg	60_mg	59.3772	31.2789	-0.924718	-3.15527	5e-05	0.00148241	yes
XLOC_020606	XLOC_004239	usp42	12:18638223-18642320	5_mg	60_mg	105.065	60.1959	-0.80355	-2.62808	5e-05	0.00148241	yes
XLOC_020642	XLOC_004259	ep300a	12:19953029-20057773	5_mg	60_mg	12.7382	7.20271	-0.822548	-2.86481	5e-05	0.00148241	yes
XLOC_020671	XLOC_004340	znf646p	12:30494373-30508794	5_mg	60_mg	28.3679	17.4374	-0.70207	-2.38677	5e-05	0.00148241	yes
XLOC_020679	XLOC_004342	BX248124.3	12:30773614-30777631	5_mg	60_mg	28.6856	16.5076	-0.797195	-2.8865	5e-05	0.00148241	yes
XLOC_020722	XLOC_004350	vwa2	12:31888089-31914534	5_mg	60_mg	0.6962	13.1033	4.23428	2.5017	5e-05	0.00148241	yes
XLOC_020727	XLOC_004351	tdrd1	12:31921592-31934556	5_mg	60_mg	71.4355	43.7017	-0.708951	-2.91429	5e-05	0.00148241	yes
XLOC_020773	XLOC_004630	fam45a	13:9184550-9195795	5_mg	60_mg	29.7534	15.8669	-0.907037	-3.3902	5e-05	0.00148241	yes
XLOC_020810	XLOC_004688	apopt1,klc1a	13:15754716-15851693	5_mg	60_mg	146.032	85.0132	-0.780521	-3.29482	5e-05	0.00148241	yes
XLOC_020818	XLOC_004776	SPEF1,adam8a	13:24895370-24912012	5_mg	60_mg	33.7976	16.6194	-1.02405	-3.27607	5e-05	0.00148241	yes
XLOC_020835	XLOC_004809	asrgl1	13:27992787-28006654	5_mg	60_mg	5.89035	1.28894	-2.19217	-3.23734	5e-05	0.00148241	yes
XLOC_020894	XLOC_004999	TMEM87B (1 of 2)	13:48183178-48195884	5_mg	60_mg	27.0269	12.0724	-1.16269	-4.94624	5e-05	0.00148241	yes
XLOC_020899	XLOC_005061	7SK	13:697629-697951	5_mg	60_mg	613.228	281.257	-1.12453	-4.32173	5e-05	0.00148241	yes
XLOC_020901	XLOC_005164	rnaset2	13:9518927-9533752	5_mg	60_mg	74.7034	37.7447	-0.984899	-2.57767	5e-05	0.00148241	yes
XLOC_021030	XLOC_005195	si:dkey-20i10.7	13:12357509-12363732	5_mg	60_mg	30.749	12.8205	-1.26209	-2.92393	5e-05	0.00148241	yes
XLOC_021033	XLOC_005196	enpep	13:12412790-12450545	5_mg	60_mg	6.697	1.34316	-2.31788	-3.22019	5e-05	0.00148241	yes
XLOC_021038	XLOC_005245	tspan14	13:21776874-21790616	5_mg	60_mg	83.5925	47.8288	-0.805495	-2.81164	5e-05	0.00148241	yes
XLOC_021064	XLOC_005247	elovl6l	13:21806732-21812343	5_mg	60_mg	242.215	137.956	-0.812081	-3.77559	5e-05	0.00148241	yes
XLOC_021098	XLOC_005345	C13H10orf71	13:31148895-31159671	5_mg	60_mg	2.32219	0.999904	-1.21562	-2.95379	5e-05	0.00148241	yes
XLOC_021100	XLOC_005416	mycl1a	13:36305933-36309874	5_mg	60_mg	126.09	200.359	0.668135	3.3643	5e-05	0.00148241	yes
XLOC_021103	XLOC_005544	golga4	13:49071064-49131993	5_mg	60_mg	23.4707	14.3508	-0.709735	-2.64413	5e-05	0.00148241	yes
XLOC_021128	XLOC_005611	FP103059.1	14:988247-1000531	5_mg	60_mg	39.3371	16.2868	-1.27218	-4.29483	5e-05	0.00148241	yes
XLOC_021129	XLOC_005726	abca1b	14:6395284-6484954	5_mg	60_mg	1.44956	0.247793	-2.54841	-2.12497	5e-05	0.00148241	yes
XLOC_021206	XLOC_005730	si:dkeyp-44a8.2	14:6581449-6592260	5_mg	60_mg	10.0717	4.16402	-1.27426	-3.51152	5e-05	0.00148241	yes
XLOC_021244	XLOC_005766	st3gal5	14:9653588-9671366	5_mg	60_mg	247.677	141.036	-0.812391	-3.12574	5e-05	0.00148241	yes
XLOC_021262	XLOC_005782	kctd12b	14:12367747-12387250	5_mg	60_mg	6.39543	0.997039	-2.68132	-3.64381	5e-05	0.00148241	yes
XLOC_021266	XLOC_005783	hspa9	14:12401025-12425844	5_mg	60_mg	311.376	195.44	-0.671929	-3.19663	5e-05	0.00148241	yes
XLOC_021353	XLOC_005785	hdac3	14:12437127-12464078	5_mg	60_mg	75.12	47.0166	-0.676027	-2.63344	5e-05	0.00148241	yes
XLOC_021389	XLOC_005828	SPINK2 (1 of 4)	14:19055667-19056708	5_mg	60_mg	458.267	246.298	-0.895785	-3.98755	5e-05	0.00148241	yes
XLOC_021467	XLOC_005902	CCDC69	14:27257330-27275133	5_mg	60_mg	177.069	77.1181	-1.19917	-4.70589	5e-05	0.00148241	yes
XLOC_021497	XLOC_005905	arap3	14:27594514-27635229	5_mg	60_mg	25.0714	16.5734	-0.597172	-2.28489	5e-05	0.00148241	yes
XLOC_021506	XLOC_005908	ahnak	14:27768429-27805552	5_mg	60_mg	40.5302	11.8965	-1.76846	-9.22807	5e-05	0.00148241	yes
XLOC_021509	XLOC_005918	hmmr	14:29565319-29583093	5_mg	60_mg	342.317	182.864	-0.90456	-3.78098	5e-05	0.00148241	yes
XLOC_021644	XLOC_005967	mcts1	14:34482593-34488065	5_mg	60_mg	69.3011	27.371	-1.34023	-3.84369	5e-05	0.00148241	yes
XLOC_021652	XLOC_005996	SSH3 (1 of 2)	14:36688808-36716682	5_mg	60_mg	59.9432	37.4999	-0.676708	-2.99614	5e-05	0.00148241	yes
XLOC_021671	XLOC_006015	pcdh1b	14:38827680-39059088	5_mg	60_mg	2.36329	0.594222	-1.99172	-2.64376	5e-05	0.00148241	yes
XLOC_021742	XLOC_006095	nsd1a	14:51411869-51474077	5_mg	60_mg	13.2187	8.12082	-0.702881	-2.26643	5e-05	0.00148241	yes
XLOC_021900	XLOC_006112	exosc3	14:53498787-53502929	5_mg	60_mg	53.2985	93.0654	0.80415	3.14568	5e-05	0.00148241	yes
XLOC_022050	XLOC_006169	npm1b	14:5594200-5648591	5_mg	60_mg	20.6435	10.6316	-0.957327	-3.89289	5e-05	0.00148241	yes
XLOC_022200	XLOC_006188	ENSDARG00000029443	14:8013700-8050675	5_mg	60_mg	3.98777	0.567983	-2.81166	-3.59251	5e-05	0.00148241	yes
XLOC_022207	XLOC_006198	POLR1D	14:9166818-9174853	5_mg	60_mg	198.245	109.855	-0.851692	-2.8905	5e-05	0.00148241	yes
XLOC_022267	XLOC_006348	smad5	14:27476297-27507294	5_mg	60_mg	93.7835	137.848	0.55567	2.24128	5e-05	0.00148241	yes
XLOC_022269	XLOC_006395	cab39l1	14:32346851-32359289	5_mg	60_mg	56.5147	28.5044	-0.987439	-4.15068	5e-05	0.00148241	yes
XLOC_022307	XLOC_006400	arhgef6	14:32671472-32724709	5_mg	60_mg	14.5846	5.21328	-1.48418	-3.88854	5e-05	0.00148241	yes
XLOC_022330	XLOC_006417	DLG3 (1 of 2)	14:34045963-34104812	5_mg	60_mg	2.66758	0	#NAME?	#NAME?	5e-05	0.00148241	yes
XLOC_022356	XLOC_006418	GDPD2	14:34195086-34229251	5_mg	60_mg	17.5038	8.1205	-1.10803	-3.02469	5e-05	0.00148241	yes
XLOC_022375	XLOC_006454	tmem144b	14:37105211-37113126	5_mg	60_mg	131.132	80.2387	-0.708646	-2.83064	5e-05	0.00148241	yes
XLOC_022376	XLOC_006497	CU151895.3	14:43491367-43494305	5_mg	60_mg	283.391	72.8045	-1.96069	-5.5915	5e-05	0.00148241	yes
XLOC_022392	XLOC_006509	adh5	14:45834133-45846283	5_mg	60_mg	55.8732	101.647	0.863334	3.2653	5e-05	0.00148241	yes
XLOC_022399	XLOC_006547	CR855307.2	14:51204271-51220216	5_mg	60_mg	20.893	38.3607	0.876609	3.28352	5e-05	0.00148241	yes
XLOC_022438	XLOC_006590	BX000999.5	15:987584-1025333	5_mg	60_mg	44.6513	24.6417	-0.857602	-2.73282	5e-05	0.00148241	yes
XLOC_022440	XLOC_006722	relb	15:16119748-16144236	5_mg	60_mg	19.9338	10.9628	-0.862603	-2.90391	5e-05	0.00148241	yes
XLOC_022450	XLOC_006782	SACS (2 of 2)	15:21844903-21896897	5_mg	60_mg	8.30548	3.39315	-1.29144	-4.52348	5e-05	0.00148241	yes
XLOC_022459	XLOC_006807	zgc:158614	15:24769876-24780222	5_mg	60_mg	51.9888	28.0236	-0.89156	-3.15597	5e-05	0.00148241	yes
XLOC_022490	XLOC_006857	mrps23	15:29731016-29735742	5_mg	60_mg	81.9378	45.6886	-0.842696	-2.7246	5e-05	0.00148241	yes
XLOC_022536	XLOC_006884	frya	15:31053029-31156486	5_mg	60_mg	5.50301	2.00047	-1.45988	-3.57004	5e-05	0.00148241	yes
XLOC_022570	XLOC_006885	brca2	15:31158357-31174888	5_mg	60_mg	82.5434	45.5985	-0.856167	-3.98791	5e-05	0.00148241	yes
XLOC_022599	XLOC_006886	DCHS1 (2 of 2)	15:31260908-31442094	5_mg	60_mg	7.72687	4.53541	-0.768651	-2.28915	5e-05	0.00148241	yes
XLOC_022635	XLOC_006939	si:dkey-24p1.6	15:36997795-37028286	5_mg	60_mg	80.7363	170.347	1.07718	3.18473	5e-05	0.00148241	yes
XLOC_022645	XLOC_006949	FAT3	15:39318575-39514341	5_mg	60_mg	3.65656	1.92144	-0.928296	-2.49454	5e-05	0.00148241	yes
XLOC_022646	XLOC_006981	NUMA1 (1 of 2)	15:42967349-42981892	5_mg	60_mg	122.056	58.8046	-1.05354	-4.63407	5e-05	0.00148241	yes
XLOC_022665	XLOC_007151	si:ch211-113p18.3	15:8389353-8394446	5_mg	60_mg	2.5471	8.50177	1.73891	3.25505	5e-05	0.00148241	yes
XLOC_022666	XLOC_007153	ARHGAP35 (1 of 2)	15:8739849-8800496	5_mg	60_mg	19.8496	11.6859	-0.764344	-2.84028	5e-05	0.00148241	yes
XLOC_022674	XLOC_007158	calm1b	15:9375129-9413357	5_mg	60_mg	66.7195	37.7823	-0.820398	-3.25858	5e-05	0.00148241	yes
XLOC_022691	XLOC_007183	trappc6bl	15:14108998-14116135	5_mg	60_mg	80.0416	37.6465	-1.08824	-2.98491	5e-05	0.00148241	yes
XLOC_022699	XLOC_007205	mos	15:16117501-16118551	5_mg	60_mg	160.285	244.27	0.607833	3.14489	5e-05	0.00148241	yes
XLOC_022700	XLOC_007275	mll	15:22732940-22773718	5_mg	60_mg	31.4297	15.6575	-1.00527	-4.01467	5e-05	0.00148241	yes
XLOC_022713	XLOC_007303	EXO5	15:24438368-24447574	5_mg	60_mg	45.5405	23.0067	-0.985099	-2.69845	5e-05	0.00148241	yes
XLOC_022716	XLOC_007312	tlcd2	15:24726994-24765751	5_mg	60_mg	24.28	12.904	-0.911947	-3.52542	5e-05	0.00148241	yes
XLOC_022815	XLOC_007325	WDR81	15:25889290-25904619	5_mg	60_mg	21.4732	11.9557	-0.844845	-3.26703	5e-05	0.00148241	yes
XLOC_022992	XLOC_007430	IRS1	15:35156388-35197910	5_mg	60_mg	13.3746	7.18629	-0.896181	-3.21041	5e-05	0.00148241	yes
XLOC_023402	XLOC_007508	CHORDC1 (1 of 2)	15:42757420-42776552	5_mg	60_mg	44.5823	16.4681	-1.43679	-5.8981	5e-05	0.00148241	yes
XLOC_023448	XLOC_007512	zgc:165514	15:42830162-42834718	5_mg	60_mg	53.2913	25.3594	-1.07138	-3.27668	5e-05	0.00148241	yes
XLOC_023456	XLOC_007587	CNIH4	16:3073398-3081132	5_mg	60_mg	15.4031	5.71988	-1.42916	-5.22165	5e-05	0.00148241	yes
XLOC_023522	XLOC_007628	zgc:91890	16:6853442-6861184	5_mg	60_mg	0	3.31357	inf	#NAME?	5e-05	0.00148241	yes
XLOC_023619	XLOC_007655	kiaa0947l	16:10728049-10747747	5_mg	60_mg	28.6578	14.8887	-0.94471	-3.6317	5e-05	0.00148241	yes
XLOC_023642	XLOC_007670	MDC1	16:11947106-11963017	5_mg	60_mg	18.4987	4.67736	-1.98366	-6.42967	5e-05	0.00148241	yes
XLOC_023704	XLOC_007758	si:ch211-254p10.2	16:20970617-20977654	5_mg	60_mg	4.55362	0.64515	-2.81931	-3.20383	5e-05	0.00148241	yes
XLOC_023724	XLOC_007761	macc1	16:21657657-21664665	5_mg	60_mg	148.116	78.6674	-0.912894	-4.37919	5e-05	0.00148241	yes
XLOC_023752	XLOC_007829	BX539313.3	16:27229510-27232110	5_mg	60_mg	48.0469	28.0768	-0.775062	-3.06556	5e-05	0.00148241	yes
XLOC_023788	XLOC_007831	BX539313.4	16:27307856-27311657	5_mg	60_mg	117.026	79.3444	-0.560633	-2.48445	5e-05	0.00148241	yes
XLOC_023802	XLOC_008006	eny2	16:41607244-41610172	5_mg	60_mg	213.866	113.369	-0.915679	-3.08042	5e-05	0.00148241	yes
XLOC_023830	XLOC_008021	ccne2	16:43241773-43250825	5_mg	60_mg	10.6626	2.80076	-1.92867	-3.43057	5e-05	0.00148241	yes
XLOC_023876	XLOC_008024	DEK	16:43680737-43696209	5_mg	60_mg	126.919	65.642	-0.951221	-4.38816	5e-05	0.00148241	yes
XLOC_023877	XLOC_008122	hmgn2	16:54736926-54740193	5_mg	60_mg	45.365	20.1363	-1.17178	-3.07171	5e-05	0.00148241	yes
XLOC_023901	XLOC_008199	csf3r	16:4049462-4072378	5_mg	60_mg	1.50477	0.278281	-2.43493	-2.68621	5e-05	0.00148241	yes
XLOC_023918	XLOC_008261	ENSDARG00000090222	16:11008134-11028028	5_mg	60_mg	14.0649	6.96003	-1.01493	-3.24079	5e-05	0.00148241	yes
XLOC_023931	XLOC_008299	cox6b2	16:14255660-14263011	5_mg	60_mg	288.138	153.635	-0.907252	-3.36841	5e-05	0.00148241	yes
XLOC_023941	XLOC_008373	zgc:174935	16:19774277-19776922	5_mg	60_mg	41.5568	19.8063	-1.06912	-3.65467	5e-05	0.00148241	yes
XLOC_023949	XLOC_008438	rps19	16:26429257-26434619	5_mg	60_mg	114.026	189.79	0.735047	2.65166	5e-05	0.00148241	yes
XLOC_023959	XLOC_008499	abcb4	16:30856979-30886580	5_mg	60_mg	8.06568	3.745	-1.10683	-2.43699	5e-05	0.00148241	yes
XLOC_023960	XLOC_008513	si:ch211-113g11.6	16:31667956-31712330	5_mg	60_mg	1.90242	0.266143	-2.83756	-4.17727	5e-05	0.00148241	yes
XLOC_023961	XLOC_008625	cdc42se1	16:40975044-40999144	5_mg	60_mg	82.7463	46.4445	-0.833186	-3.43979	5e-05	0.00148241	yes
XLOC_023980	XLOC_008652	cmtm6	16:44011649-44257483	5_mg	60_mg	78.0714	34.963	-1.15897	-5.0737	5e-05	0.00148241	yes
XLOC_023981	XLOC_008712	ARHGAP33	16:47618765-47713483	5_mg	60_mg	15.4241	9.90097	-0.639545	-2.23229	5e-05	0.00148241	yes
XLOC_023995	XLOC_008793	CABZ01072585.1	16:57691460-57713739	5_mg	60_mg	37.3129	19.5417	-0.933119	-3.88312	5e-05	0.00148241	yes
XLOC_024005	XLOC_008806	POP1	16:58145091-58155469	5_mg	60_mg	20.2761	39.2424	0.952636	3.61492	5e-05	0.00148241	yes
XLOC_024022	XLOC_008838	siva1	17:986758-995909	5_mg	60_mg	611.156	1224.12	1.00214	4.85046	5e-05	0.00148241	yes
XLOC_024033	XLOC_008843	ENSDARG00000074927	17:1510267-1528341	5_mg	60_mg	46.5019	27.6865	-0.748106	-3.03897	5e-05	0.00148241	yes
XLOC_024042	XLOC_008881	foxo3a	17:6556834-6574619	5_mg	60_mg	36.1615	19.668	-0.878603	-3.37774	5e-05	0.00148241	yes
XLOC_024141	XLOC_009041	ankrd1a	17:23292798-23299763	5_mg	60_mg	10.3557	1.40786	-2.87886	-4.52246	5e-05	0.00148241	yes
XLOC_024166	XLOC_009059	rlf	17:24418333-24430669	5_mg	60_mg	84.1223	50.7635	-0.728696	-3.2502	5e-05	0.00148241	yes
XLOC_024186	XLOC_009110	LUZP1	17:28108767-28111746	5_mg	60_mg	163.242	64.7626	-1.33378	-6.3362	5e-05	0.00148241	yes
XLOC_024203	XLOC_009155	dnajc27	17:33502671-33514091	5_mg	60_mg	14.3757	4.91184	-1.5493	-5.115	5e-05	0.00148241	yes
XLOC_024210	XLOC_009291	DDHD1 (1 of 2)	17:51187622-51221046	5_mg	60_mg	3.43216	8.29923	1.27386	2.99277	5e-05	0.00148241	yes
XLOC_024213	XLOC_009392	TDRD6	17:6372341-6377240	5_mg	60_mg	86.3487	43.709	-0.982244	-4.30204	5e-05	0.00148241	yes
XLOC_024263	XLOC_009408	rmnd1	17:7635606-7659039	5_mg	60_mg	40.7067	22.2654	-0.87046	-2.63873	5e-05	0.00148241	yes
XLOC_024268	XLOC_009451	ahctf1	17:12085246-12105116	5_mg	60_mg	148.03	94.3248	-0.65018	-2.85208	5e-05	0.00148241	yes
XLOC_024272	XLOC_009456	brms1la	17:12616990-12627772	5_mg	60_mg	57.4813	30.1139	-0.932663	-3.46814	5e-05	0.00148241	yes
XLOC_024350	XLOC_009608	nipal3	17:26770025-26777029	5_mg	60_mg	27.8763	12.1373	-1.19959	-4.06697	5e-05	0.00148241	yes
XLOC_024361	XLOC_009639	itsn2b	17:30532616-30580153	5_mg	60_mg	23.0764	11.261	-1.03509	-3.89324	5e-05	0.00148241	yes
XLOC_024362	XLOC_009645	evla	17:30959600-31035088	5_mg	60_mg	78.702	32.217	-1.28858	-3.78322	5e-05	0.00148241	yes
XLOC_024363	XLOC_009668	cenpf	17:32927922-32948802	5_mg	60_mg	118.329	42.7512	-1.46876	-7.42387	5e-05	0.00148241	yes
XLOC_024366	XLOC_009681	kidins220a	17:34976772-35130705	5_mg	60_mg	4.74789	2.53457	-0.905548	-2.26128	5e-05	0.00148241	yes
XLOC_024421	XLOC_009789	znf292a	17:49570963-49594852	5_mg	60_mg	33.1019	12.9983	-1.34859	-4.24759	5e-05	0.00148241	yes
XLOC_024435	XLOC_009809	zgc:112399	17:50598767-50602042	5_mg	60_mg	235.176	109.892	-1.09766	-4.81352	5e-05	0.00148241	yes
XLOC_024442	XLOC_010099	si:ch73-22b10.1	18:21054459-21182112	5_mg	60_mg	4.21894	1.85579	-1.18485	-3.1902	5e-05	0.00148241	yes
XLOC_024503	XLOC_010145	tspan18b	18:27681192-27762072	5_mg	60_mg	6.73442	1.89969	-1.82579	-2.73726	5e-05	0.00148241	yes
XLOC_024508	XLOC_010156	cenpn	18:29848443-29855499	5_mg	60_mg	71.516	37.3628	-0.936661	-3.67637	5e-05	0.00148241	yes
XLOC_024589	XLOC_010218	tbrg1	18:33573099-33597994	5_mg	60_mg	19.0797	11.7597	-0.698188	-2.49918	5e-05	0.00148241	yes
XLOC_024598	XLOC_010441	si:dkey-30c15.9	18:6906821-6911319	5_mg	60_mg	159.867	83.9013	-0.930111	-2.95048	5e-05	0.00148241	yes
XLOC_024613	XLOC_010484	C18H19orf12 (1 of 4)	18:12602010-12610809	5_mg	60_mg	36.9574	17.7992	-1.05405	-2.9983	5e-05	0.00148241	yes
XLOC_024619	XLOC_010493	TSHZ3 (2 of 2)	18:14317853-14320941	5_mg	60_mg	29.9677	15.1076	-0.988128	-3.23439	5e-05	0.00148241	yes
XLOC_024621	XLOC_010557	arl2bp	18:18642069-18656019	5_mg	60_mg	65.0508	30.7077	-1.08296	-3.63794	5e-05	0.00148241	yes
XLOC_024622	XLOC_010666	pdcd5	18:30978672-30994158	5_mg	60_mg	153.496	90.0045	-0.770135	-2.96131	5e-05	0.00148241	yes
XLOC_024626	XLOC_010717	snrpd2	18:39172963-39181178	5_mg	60_mg	185.573	106.726	-0.798077	-2.86361	5e-05	0.00148241	yes
XLOC_024681	XLOC_010736	ddx6	18:42272062-42280763	5_mg	60_mg	126.144	79.7045	-0.662343	-2.55134	5e-05	0.00148241	yes
XLOC_024718	XLOC_010901	si:dkeyp-113d7.1	19:5940189-5944533	5_mg	60_mg	5.36762	11.5083	1.10032	2.35862	5e-05	0.00148241	yes
XLOC_024747	XLOC_011083	adnp2b	19:21268020-21274770	5_mg	60_mg	75.2902	37.5158	-1.00496	-4.27468	5e-05	0.00148241	yes
XLOC_024771	XLOC_011087	tshz1	19:21844849-21895804	5_mg	60_mg	57.8621	28.9975	-0.996689	-4.13425	5e-05	0.00148241	yes
XLOC_024778	XLOC_011112	snapin	19:24404760-24408160	5_mg	60_mg	21.6502	7.31557	-1.56534	-4.74371	5e-05	0.00148241	yes
XLOC_024796	XLOC_011116	pex11b	19:24553887-24560762	5_mg	60_mg	34.1636	63.0223	0.883403	2.52561	5e-05	0.00148241	yes
XLOC_024828	XLOC_011162	marcksl1b	19:31043503-31046207	5_mg	60_mg	18.8215	8.27096	-1.18625	-2.95079	5e-05	0.00148241	yes
XLOC_024844	XLOC_011197	stk3	19:34182699-34195571	5_mg	60_mg	85.3854	53.8328	-0.665503	-2.84048	5e-05	0.00148241	yes
XLOC_024862	XLOC_011257	EIF2C2	19:42452119-42478231	5_mg	60_mg	52.8193	32.7064	-0.69149	-2.97545	5e-05	0.00148241	yes
XLOC_024864	XLOC_011268	JTB	19:43748160-43759201	5_mg	60_mg	135.384	83.8067	-0.691924	-2.90314	5e-05	0.00148241	yes
XLOC_024865	XLOC_011271	pogza	19:43953385-43976762	5_mg	60_mg	28.7539	17.8636	-0.686735	-2.46169	5e-05	0.00148241	yes
XLOC_024868	XLOC_011444	KRT23 (3 of 15),cyt1,krt17	19:5986622-6004990	5_mg	60_mg	3.28673	0.512349	-2.68145	-1.84773	5e-05	0.00148241	yes
XLOC_024886	XLOC_011472	gabpb2a	19:8055247-8063048	5_mg	60_mg	34.8545	19.5842	-0.831656	-3.23895	5e-05	0.00148241	yes
XLOC_024918	XLOC_011596	SNORA3	19:18416538-18416669	5_mg	60_mg	3648.05	1522.44	-1.26074	-2.7112	5e-05	0.00148241	yes
XLOC_024955	XLOC_011635	slc52a2,zgc:109744	19:22817618-22830900	5_mg	60_mg	50.4209	30.5365	-0.723487	-2.93153	5e-05	0.00148241	yes
XLOC_024981	XLOC_011686	s100v2	19:24749217-24753488	5_mg	60_mg	9.1058	1.93865	-2.23173	-3.3676	5e-05	0.00148241	yes
XLOC_025150	XLOC_011800	azin1b	19:34305939-34319514	5_mg	60_mg	99.136	65.2213	-0.604066	-2.81679	5e-05	0.00148241	yes
XLOC_025158	XLOC_011818	zgc:113424	19:36546388-36547739	5_mg	60_mg	303.746	176.9	-0.779927	-3.45114	5e-05	0.00148241	yes
XLOC_025167	XLOC_011893	si:ch211-199g17.2	19:44979719-45003866	5_mg	60_mg	57.6118	35.0206	-0.718159	-2.89817	5e-05	0.00148241	yes
XLOC_025179	XLOC_011923	RPRD1A	19:48292104-48320157	5_mg	60_mg	13.117	7.04075	-0.897638	-3.3631	5e-05	0.00148241	yes
XLOC_025180	XLOC_011943	nme2b.2	19:49813240-49861384	5_mg	60_mg	637.98	957.263	0.585405	2.52052	5e-05	0.00148241	yes
XLOC_025186	XLOC_012131	f3b	2:14921324-14928299	5_mg	60_mg	99.5125	46.0882	-1.11048	-4.13118	5e-05	0.00148241	yes
XLOC_025200	XLOC_012184	RXRG (2 of 2)	2:20495130-20546256	5_mg	60_mg	9.76203	0.826906	-3.56139	-2.56346	5e-05	0.00148241	yes
XLOC_025205	XLOC_012190	rreb1b	2:20840351-20858154	5_mg	60_mg	12.104	5.33953	-1.1807	-3.83914	5e-05	0.00148241	yes
XLOC_025244	XLOC_012263	ifi30	2:24532155-24537113	5_mg	60_mg	97.0279	53.6621	-0.854496	-2.79994	5e-05	0.00148241	yes
XLOC_025284	XLOC_012331	crispld1b	2:30094481-30111291	5_mg	60_mg	4.69482	0.919217	-2.35259	-3.28043	5e-05	0.00148241	yes
XLOC_025290	XLOC_012348	colec12	2:31098311-31150880	5_mg	60_mg	4.48721	0.556354	-3.01174	-3.77754	5e-05	0.00148241	yes
XLOC_025296	XLOC_012407	smg7	2:35767099-35799340	5_mg	60_mg	26.6287	15.9414	-0.740204	-2.67356	5e-05	0.00148241	yes
XLOC_025345	XLOC_012506	gbp3	2:43955868-43980375	5_mg	60_mg	10.5657	36.3111	1.78103	4.59473	5e-05	0.00148241	yes
XLOC_025361	XLOC_012583	sema4e,stap2a	2:50092415-50173919	5_mg	60_mg	15.4772	26.4951	0.775578	2.65209	5e-05	0.00148241	yes
XLOC_025369	XLOC_012644	calrl	2:55840230-55854933	5_mg	60_mg	69.7235	42.6403	-0.709427	-3.05293	5e-05	0.00148241	yes
XLOC_025379	XLOC_012798	si:ch211-71m22.1	2:8371293-8396016	5_mg	60_mg	25.2145	11.3241	-1.15486	-3.04917	5e-05	0.00148241	yes
XLOC_025421	XLOC_012849	prtfdc1	2:12062930-12087538	5_mg	60_mg	67.5489	33.1267	-1.02794	-4.07871	5e-05	0.00148241	yes
XLOC_025447	XLOC_012876	ARHGEF4	2:15994628-16179625	5_mg	60_mg	9.27048	4.89622	-0.920975	-2.76578	5e-05	0.00148241	yes
XLOC_025449	XLOC_012910	glula	2:19460033-19463977	5_mg	60_mg	36.5198	11.7735	-1.63314	-4.4926	5e-05	0.00148241	yes
XLOC_025468	XLOC_013026	paxip1	2:29617507-29638235	5_mg	60_mg	110.881	72.0939	-0.621069	-2.64425	5e-05	0.00148241	yes
XLOC_025496	XLOC_013054	nol7	2:31548059-31551114	5_mg	60_mg	216.802	127.883	-0.761559	-3.17953	5e-05	0.00148241	yes
XLOC_025501	XLOC_013086	ptch2	2:33685223-33711408	5_mg	60_mg	3.84372	0.91813	-2.06573	-3.33608	5e-05	0.00148241	yes
XLOC_025516	XLOC_013125	MUM1,MUM1L1	2:37170126-37183295	5_mg	60_mg	68.8579	33.485	-1.04011	-3.22359	5e-05	0.00148241	yes
XLOC_025568	XLOC_013228	LIG1	2:44362776-44405822	5_mg	60_mg	16.6295	4.52571	-1.87753	-4.64944	5e-05	0.00148241	yes
XLOC_025572	XLOC_013315	eef1da	2:52386820-52418406	5_mg	60_mg	121.852	188.017	0.625733	2.26737	5e-05	0.00148241	yes
XLOC_025606	XLOC_013386	zgc:112425	2:59487736-59495440	5_mg	60_mg	166.209	267.589	0.687022	3.33372	5e-05	0.00148241	yes
XLOC_025612	XLOC_013526	nek2	20:13797904-13808684	5_mg	60_mg	204.693	125.292	-0.708167	-3.19295	5e-05	0.00148241	yes
XLOC_025613	XLOC_013569	tnfaip2a	20:18733791-18757268	5_mg	60_mg	12.8169	3.06999	-2.06174	-3.92918	5e-05	0.00148241	yes
XLOC_025618	XLOC_013623	casp8ap2	20:23929102-23938966	5_mg	60_mg	113.776	58.9927	-0.947591	-3.55403	5e-05	0.00148241	yes
XLOC_025625	XLOC_013646	si:dkey-12h9.16	20:25965976-26030895	5_mg	60_mg	14.0871	6.11706	-1.20347	-4.7324	5e-05	0.00148241	yes
XLOC_025630	XLOC_013660	rwdd2b	20:26934786-26945820	5_mg	60_mg	85.5194	42.4368	-1.01094	-3.02785	5e-05	0.00148241	yes
XLOC_025637	XLOC_013694	KATNBL1	20:29235522-29242305	5_mg	60_mg	235.455	147.057	-0.679075	-2.73293	5e-05	0.00148241	yes
XLOC_025647	XLOC_013702	kidins220b	20:29769811-29809552	5_mg	60_mg	5.23978	2.09224	-1.32446	-2.82857	5e-05	0.00148241	yes
XLOC_025653	XLOC_013705	rnaseh1	20:30404765-30411478	5_mg	60_mg	114.464	63.6838	-0.845891	-2.91815	5e-05	0.00148241	yes
XLOC_025659	XLOC_013746	C20H1orf112	20:34019187-34034838	5_mg	60_mg	73.3317	39.2942	-0.900119	-3.49793	5e-05	0.00148241	yes
XLOC_025669	XLOC_013990	zgc:158463	20:55786254-55787467	5_mg	60_mg	75.6139	31.4968	-1.26344	-5.1823	5e-05	0.00148241	yes
XLOC_025680	XLOC_014106	ylpm1	20:9350292-9372249	5_mg	60_mg	26.899	14.0221	-0.939848	-3.45119	5e-05	0.00148241	yes
XLOC_025729	XLOC_014118	znf770	20:10245082-10252148	5_mg	60_mg	80.5132	46.1519	-0.802837	-3.59103	5e-05	0.00148241	yes
XLOC_025737	XLOC_014242	churc1	20:25959046-25964046	5_mg	60_mg	56.7759	29.5977	-0.939796	-2.81467	5e-05	0.00148241	yes
XLOC_025738	XLOC_014245	gtf2h5	20:26074859-26077394	5_mg	60_mg	157.279	75.1045	-1.06636	-3.64722	5e-05	0.00148241	yes
XLOC_025742	XLOC_014264	si:dkeyp-55f12.3	20:27119754-27121897	5_mg	60_mg	35.6239	13.0418	-1.4497	-4.41212	5e-05	0.00148241	yes
XLOC_025753	XLOC_014290	rrm2	20:29518376-29524126	5_mg	60_mg	235.039	148.171	-0.665641	-3.05219	5e-05	0.00148241	yes
XLOC_025760	XLOC_014313	HPCAL1	20:31257065-31334713	5_mg	60_mg	23.2408	11.3497	-1.034	-2.51507	5e-05	0.00148241	yes
XLOC_025767	XLOC_014320	cep57l1	20:32180442-32187901	5_mg	60_mg	143.814	82.6792	-0.798612	-3.48835	5e-05	0.00148241	yes
XLOC_025773	XLOC_014346	ptgs2b	20:34147105-34152005	5_mg	60_mg	8.47274	2.71086	-1.64408	-2.72153	5e-05	0.00148241	yes
XLOC_025776	XLOC_014609	BX296557.6	20:55789894-55791666	5_mg	60_mg	76.8443	25.243	-1.60606	-4.69814	5e-05	0.00148241	yes
XLOC_025783	XLOC_014654	zgc:163077	21:2725258-2727761	5_mg	60_mg	3.01024	0.670345	-2.1669	-2.89306	5e-05	0.00148241	yes
XLOC_025794	XLOC_014687	atp5a1	21:5320079-5331830	5_mg	60_mg	303.978	495.006	0.703478	3.65082	5e-05	0.00148241	yes
XLOC_025808	XLOC_014798	fam169ab	21:14073819-14104257	5_mg	60_mg	65.5554	37.1909	-0.817763	-2.74552	5e-05	0.00148241	yes
XLOC_025820	XLOC_014841	efna5a	21:19316536-19464692	5_mg	60_mg	5.18475	2.15208	-1.26854	-3.00987	5e-05	0.00148241	yes
XLOC_025825	XLOC_014877	neu3.1,neu3.2	21:20743213-20751163	5_mg	60_mg	59.1241	31.3852	-0.91366	-2.92445	5e-05	0.00148241	yes
XLOC_025834	XLOC_014900	pcf11	21:21993815-22003357	5_mg	60_mg	27.3088	17.1084	-0.674665	-2.56048	5e-05	0.00148241	yes
XLOC_025876	XLOC_014940	cldnd	21:25157479-25158258	5_mg	60_mg	2469.77	3926.67	0.668929	3.15745	5e-05	0.00148241	yes
XLOC_025909	XLOC_014956	calm3a	21:26120531-26125572	5_mg	60_mg	94.8152	58.2455	-0.70297	-2.85408	5e-05	0.00148241	yes
XLOC_025921	XLOC_014992	snx12	21:29214934-29231100	5_mg	60_mg	19.6733	9.36136	-1.07145	-2.90377	5e-05	0.00148241	yes
XLOC_025934	XLOC_015023	wdr55	21:33780747-33801083	5_mg	60_mg	18.3481	6.90058	-1.41084	-3.51221	5e-05	0.00148241	yes
XLOC_025976	XLOC_015040	GRK6	21:35945133-36063964	5_mg	60_mg	14.1577	8.66156	-0.708886	-2.65895	5e-05	0.00148241	yes
XLOC_026004	XLOC_015053	rbmx2	21:37599237-37608002	5_mg	60_mg	8.69848	0.943455	-3.20474	-4.74511	5e-05	0.00148241	yes
XLOC_026026	XLOC_015195	SHC3	21:3244914-3272384	5_mg	60_mg	3.12374	1.27135	-1.29691	-3.36728	5e-05	0.00148241	yes
XLOC_026057	XLOC_015204	setx	21:4205537-4249756	5_mg	60_mg	89.0751	58.2638	-0.612423	-2.12487	5e-05	0.00148241	yes
XLOC_026070	XLOC_015284	si:dkey-228b2.5	21:11249010-11256842	5_mg	60_mg	16.795	7.26918	-1.20816	-3.13861	5e-05	0.00148241	yes
XLOC_026076	XLOC_015468	banf1	21:26103287-26108757	5_mg	60_mg	320.945	200.512	-0.678642	-3.09094	5e-05	0.00148241	yes
XLOC_026082	XLOC_015519	ENSDARG00000016789	21:29958221-29989099	5_mg	60_mg	7.83969	18.0276	1.20134	2.72129	5e-05	0.00148241	yes
XLOC_026083	XLOC_015543	rnf145b	21:32967528-32998467	5_mg	60_mg	137.334	87.9774	-0.642481	-2.81935	5e-05	0.00148241	yes
XLOC_026104	XLOC_015644	si:dkey-229d11.5	21:42053487-42055737	5_mg	60_mg	115.583	50.8242	-1.18534	-4.17591	5e-05	0.00148241	yes
XLOC_026110	XLOC_015645	si:ch211-263m18.4	21:42059603-42061903	5_mg	60_mg	248.105	104.908	-1.24183	-5.60596	5e-05	0.00148241	yes
XLOC_026114	XLOC_015646	si:dkey-229d11.3	21:42069976-42072198	5_mg	60_mg	214.676	67.7273	-1.66435	-6.28994	5e-05	0.00148241	yes
XLOC_026132	XLOC_015706	dennd2db	22:815917-846386	5_mg	60_mg	32.3505	56.9156	0.815035	3.33075	5e-05	0.00148241	yes
XLOC_026133	XLOC_015825	zgc:173480	22:3202820-3205728	5_mg	60_mg	23.0324	11.9841	-0.942547	-2.54634	5e-05	0.00148241	yes
XLOC_026141	XLOC_015961	pxk	22:10276556-10309164	5_mg	60_mg	12.5966	6.25477	-1.01001	-2.97784	5e-05	0.00148241	yes
XLOC_026144	XLOC_015983	bcor	22:11254302-11310388	5_mg	60_mg	27.1642	16.8328	-0.690434	-2.65546	5e-05	0.00148241	yes
XLOC_026162	XLOC_016027	fam32al	22:15866540-15867983	5_mg	60_mg	153.208	76.6533	-0.999069	-3.86495	5e-05	0.00148241	yes
XLOC_026181	XLOC_016063	mef2bnb	22:18390685-18403301	5_mg	60_mg	40.2512	15.4579	-1.38069	-3.0196	5e-05	0.00148241	yes
XLOC_026185	XLOC_016196	si:ch211-250e5.16	22:26324773-26327027	5_mg	60_mg	87.7554	31.9503	-1.45766	-3.66027	5e-05	0.00148241	yes
XLOC_026204	XLOC_016250	si:dkey-103k4.1,zgc:171679	22:33192229-33247578	5_mg	60_mg	19.9083	2.34995	-3.08267	-5.74052	5e-05	0.00148241	yes
XLOC_026216	XLOC_016304	psmd1	22:40616327-40701704	5_mg	60_mg	38.6326	59.6652	0.627069	2.5247	5e-05	0.00148241	yes
XLOC_026223	XLOC_016454	zgc:171490	22:6470783-6486705	5_mg	60_mg	25.2328	11.1872	-1.17345	-2.92188	5e-05	0.00148241	yes
XLOC_026224	XLOC_016475	si:ch211-59h6.1	22:7714161-7756005	5_mg	60_mg	7.98693	2.70581	-1.56158	-3.83425	5e-05	0.00148241	yes
XLOC_026239	XLOC_016478	si:ch73-44m9.3	22:7808834-7816042	5_mg	60_mg	28.5553	7.6935	-1.89205	-3.60961	5e-05	0.00148241	yes
XLOC_026266	XLOC_016480	sc:d217	22:7934991-7954875	5_mg	60_mg	59.2864	20.1357	-1.55795	-5.03954	5e-05	0.00148241	yes
XLOC_026295	XLOC_016524	nol8	22:10535144-10550838	5_mg	60_mg	72.2564	45.9633	-0.652643	-2.97401	5e-05	0.00148241	yes
XLOC_026304	XLOC_016596	safb	22:15841905-15850925	5_mg	60_mg	36.1344	10.4059	-1.79597	-3.18167	5e-05	0.00148241	yes
XLOC_026311	XLOC_016607	cdc14ab	22:16406378-16490344	5_mg	60_mg	33.0585	16.4008	-1.01125	-2.17282	5e-05	0.00148241	yes
XLOC_026330	XLOC_016668	dot1l	22:21097075-21158357	5_mg	60_mg	12.349	5.4273	-1.18609	-3.76354	5e-05	0.00148241	yes
XLOC_026334	XLOC_016701	aspm	22:24316700-24352382	5_mg	60_mg	80.5582	51.2281	-0.653097	-2.97343	5e-05	0.00148241	yes
XLOC_026346	XLOC_016709	C22H1orf53	22:24991112-24994384	5_mg	60_mg	54.073	13.9187	-1.95788	-4.58711	5e-05	0.00148241	yes
XLOC_026367	XLOC_016731	pdgfaa	22:26672329-26687102	5_mg	60_mg	0.465846	9.66652	4.37507	7.21802	5e-05	0.00148241	yes
XLOC_026374	XLOC_016835	rnf123	22:37201648-37423864	5_mg	60_mg	3.47691	0.475815	-2.86933	-3.16652	5e-05	0.00148241	yes
XLOC_026382	XLOC_016938	ncoa6	23:2715643-2737144	5_mg	60_mg	51.2525	23.3155	-1.13633	-3.06617	5e-05	0.00148241	yes
XLOC_026401	XLOC_016964	raf1a	23:4764282-4802993	5_mg	60_mg	19.9492	7.86375	-1.34304	-2.6177	5e-05	0.00148241	yes
XLOC_026406	XLOC_017135	CCDC30	23:20995077-21020456	5_mg	60_mg	8.07042	4.13668	-0.96417	-2.91248	5e-05	0.00148241	yes
XLOC_026467	XLOC_017271	rps12	23:31665071-31675103	5_mg	60_mg	344.235	584.64	0.764153	3.2298	5e-05	0.00148241	yes
XLOC_026495	XLOC_017329	hnrnpa1	23:36358082-36367896	5_mg	60_mg	104.147	45.3947	-1.19803	-3.85522	5e-05	0.00148241	yes
XLOC_026500	XLOC_017703	spen	23:24727378-24770779	5_mg	60_mg	25.1337	15.3013	-0.715966	-2.54504	5e-05	0.00148241	yes
XLOC_026514	XLOC_017933	pfkfb2a	23:43136543-43181508	5_mg	60_mg	13.2541	6.38222	-1.05431	-2.75321	5e-05	0.00148241	yes
XLOC_026535	XLOC_017954	si:ch211-116m6.3	23:44907804-44934536	5_mg	60_mg	8.36115	0.989627	-3.07874	-5.89962	5e-05	0.00148241	yes
XLOC_026571	XLOC_017959	CU682355.1	23:45162493-45172815	5_mg	60_mg	10.0436	1.12368	-3.15998	-4.92479	5e-05	0.00148241	yes
XLOC_026573	XLOC_017978	lmnl3	23:46169146-46181519	5_mg	60_mg	105.574	164.114	0.636435	2.95985	5e-05	0.00148241	yes
XLOC_026582	XLOC_018006	si:dkey-192l18.10	24:1118909-1120547	5_mg	60_mg	65.2348	26.3016	-1.31049	-4.43835	5e-05	0.00148241	yes
XLOC_026720	XLOC_018033	wu:fe36b12	24:5288517-5296572	5_mg	60_mg	5.92145	1.12301	-2.39858	-6.091	5e-05	0.00148241	yes
XLOC_026721	XLOC_018070	BX571823.1	24:9828797-9831484	5_mg	60_mg	129.303	63.2796	-1.03095	-4.42503	5e-05	0.00148241	yes
XLOC_026723	XLOC_018094	tceb1a	24:12867251-12892982	5_mg	60_mg	145.168	77.1018	-0.912883	-2.71801	5e-05	0.00148241	yes
XLOC_026724	XLOC_018095	flj11011l	24:12893859-12920157	5_mg	60_mg	31.4209	14.0732	-1.15877	-2.68211	5e-05	0.00148241	yes
XLOC_026726	XLOC_018171	rpl21	24:22229601-22233473	5_mg	60_mg	115.354	187.367	0.699797	2.82354	5e-05	0.00148241	yes
XLOC_026728	XLOC_018173	si:ch211-140b10.6	24:22284868-22289372	5_mg	60_mg	54.6645	30.7334	-0.830796	-3.29726	5e-05	0.00148241	yes
XLOC_026731	XLOC_018245	ARHGAP29 (1 of 2)	24:29370930-29480215	5_mg	60_mg	1.22438	0.342226	-1.83903	-2.42185	5e-05	0.00148241	yes
XLOC_026734	XLOC_018292	snai2	24:36882657-36888674	5_mg	60_mg	17.1954	5.20095	-1.72518	-4.43971	5e-05	0.00148241	yes
XLOC_026737	XLOC_018443	enkur	24:6803800-6809241	5_mg	60_mg	14.4934	5.00475	-1.53402	-3.09377	5e-05	0.00148241	yes
XLOC_026744	XLOC_018469	zgc:171977	24:9777357-9780072	5_mg	60_mg	102.317	41.4008	-1.30531	-5.0957	5e-05	0.00148241	yes
XLOC_026767	XLOC_018470	BX571823.5	24:9783008-9784529	5_mg	60_mg	105.557	46.0222	-1.19762	-4.33615	5e-05	0.00148241	yes
XLOC_026867	XLOC_018471	zgc:152652	24:9788556-9791883	5_mg	60_mg	142.979	60.2005	-1.24796	-5.27959	5e-05	0.00148241	yes
XLOC_026868	XLOC_018472	si:ch211-146l10.7	24:9795806-9798678	5_mg	60_mg	106.444	44.1509	-1.26957	-5.16273	5e-05	0.00148241	yes
XLOC_026871	XLOC_018474	si:ch211-146l10.5,zgc:173856	24:9812390-9822071	5_mg	60_mg	328.621	219.16	-0.584442	-2.59173	5e-05	0.00148241	yes
XLOC_026889	XLOC_018487	prpf4bb	24:11245792-11278284	5_mg	60_mg	65.8734	42.9634	-0.616589	-2.56301	5e-05	0.00148241	yes
XLOC_026900	XLOC_018502	terf1	24:13241345-13253660	5_mg	60_mg	190.622	86.7528	-1.13573	-4.78089	5e-05	0.00148241	yes
XLOC_026906	XLOC_018507	ZFHX2	24:14482669-14504389	5_mg	60_mg	142.83	90.1144	-0.664471	-2.98276	5e-05	0.00148241	yes
XLOC_026952	XLOC_018530	ptgdsb	24:17576414-17578479	5_mg	60_mg	16.7417	3.3032	-2.34151	-3.3759	5e-05	0.00148241	yes
XLOC_026970	XLOC_018551	oxsr1b	24:20669275-20761417	5_mg	60_mg	31.2215	16.0889	-0.956476	-3.63695	5e-05	0.00148241	yes
XLOC_026971	XLOC_018608	CT574587.2	24:24596080-24606155	5_mg	60_mg	3.52704	0.896245	-1.97649	-3.7066	5e-05	0.00148241	yes
XLOC_026987	XLOC_018614	rps6ka3b	24:24788806-24879577	5_mg	60_mg	21.9171	10.8301	-1.01702	-2.93691	5e-05	0.00148241	yes
XLOC_027034	XLOC_018720	ctnna1	24:36050837-36171912	5_mg	60_mg	18.0787	5.93644	-1.60662	-3.4059	5e-05	0.00148241	yes
XLOC_027037	XLOC_018722	ube2v2	24:37016938-37028914	5_mg	60_mg	47.2916	28.1249	-0.749737	-2.7131	5e-05	0.00148241	yes
XLOC_027081	XLOC_018926	BX005076.1	25:7704196-7726132	5_mg	60_mg	7.55672	3.69748	-1.03122	-3.51815	5e-05	0.00148241	yes
XLOC_027082	XLOC_018945	C25H11orf74	25:9256122-9272388	5_mg	60_mg	14.9044	6.35733	-1.22925	-4.01429	5e-05	0.00148241	yes
XLOC_027087	XLOC_019016	CECR2	25:17003385-17045583	5_mg	60_mg	48.5533	27.9215	-0.798193	-3.52173	5e-05	0.00148241	yes
XLOC_027090	XLOC_019029	pth1a	25:18348087-18348986	5_mg	60_mg	19.7434	5.00753	-1.9792	-3.2001	5e-05	0.00148241	yes
XLOC_027100	XLOC_019047	BX294110.1	25:19586821-19590539	5_mg	60_mg	95.122	32.3883	-1.55431	-5.95456	5e-05	0.00148241	yes
XLOC_027104	XLOC_019061	FAM3D	25:20223775-20230038	5_mg	60_mg	35.8141	16.0714	-1.15603	-3.16274	5e-05	0.00148241	yes
XLOC_027119	XLOC_019065	GRAMD4 (2 of 2)	25:20361167-20426668	5_mg	60_mg	24.3705	14.373	-0.761778	-3.07033	5e-05	0.00148241	yes
XLOC_027125	XLOC_019106	osbpl5	25:24127120-24176085	5_mg	60_mg	5.29339	2.35301	-1.16969	-2.84757	5e-05	0.00148241	yes
XLOC_027141	XLOC_019127	LRRC61	25:26681252-26691336	5_mg	60_mg	18.8584	8.00449	-1.23633	-3.21998	5e-05	0.00148241	yes
XLOC_027161	XLOC_019170	ticrr	25:31306470-31327621	5_mg	60_mg	80.9446	49.7459	-0.702356	-3.06876	5e-05	0.00148241	yes
XLOC_027165	XLOC_019249	zgc:173552	25:37366257-37366668	5_mg	60_mg	398.767	643.512	0.690419	2.68789	5e-05	0.00148241	yes
XLOC_027176	XLOC_019252	HIST2H2AB (15 of 30)	25:37373554-37373941	5_mg	60_mg	454.168	838.838	0.885165	3.37934	5e-05	0.00148241	yes
XLOC_027184	XLOC_019256	zgc:173552	25:37379509-37379920	5_mg	60_mg	788.916	1298.43	0.718829	3.85314	5e-05	0.00148241	yes
XLOC_027194	XLOC_019260	zgc:173552	25:37386208-37386619	5_mg	60_mg	288.685	568.404	0.977422	4.46937	5e-05	0.00148241	yes
XLOC_027211	XLOC_019273	RFWD3	25:38328173-38338190	5_mg	60_mg	58.9425	95.5917	0.697578	3.295	5e-05	0.00148241	yes
XLOC_027217	XLOC_019424	CRY2	25:14121189-14124521	5_mg	60_mg	62.1178	25.8475	-1.26498	-4.3974	5e-05	0.00148241	yes
XLOC_027220	XLOC_019435	ccdc73	25:15604746-15625499	5_mg	60_mg	6.93826	1.48272	-2.22633	-3.57432	5e-05	0.00148241	yes
XLOC_027223	XLOC_019510	edc3	25:21315430-21337882	5_mg	60_mg	14.0852	7.83897	-0.845445	-2.71006	5e-05	0.00148241	yes
XLOC_027226	XLOC_019512	gnaia	25:21668140-21701477	5_mg	60_mg	152.379	93.9835	-0.697189	-3.26937	5e-05	0.00148241	yes
XLOC_027238	XLOC_019515	WNK1 (2 of 3)	25:21785802-21824528	5_mg	60_mg	31.9457	21.0793	-0.599797	-2.32424	5e-05	0.00148241	yes
XLOC_027247	XLOC_019537	nap1l4a	25:24278957-24306456	5_mg	60_mg	111.837	50.9336	-1.13471	-4.37241	5e-05	0.00148241	yes
XLOC_027256	XLOC_019548	tsg101	25:25864838-25868121	5_mg	60_mg	108.518	51.0011	-1.08933	-3.44147	5e-05	0.00148241	yes
XLOC_027270	XLOC_019554	irf7	25:26412228-26416395	5_mg	60_mg	15.0357	5.02798	-1.58034	-3.0904	5e-05	0.00148241	yes
XLOC_027272	XLOC_019555	hic1l	25:26429997-26441157	5_mg	60_mg	101.645	62.3924	-0.704092	-2.84517	5e-05	0.00148241	yes
XLOC_027297	XLOC_019570	C25HXorf38 (1 of 2),hyal6	25:28462779-28532561	5_mg	60_mg	13.897	6.2884	-1.14401	-2.59533	5e-05	0.00148241	yes
XLOC_027307	XLOC_019596	pdia3	25:31332643-31346659	5_mg	60_mg	66.5795	107.912	0.696705	3.06845	5e-05	0.00148241	yes
XLOC_027311	XLOC_019672	SNX20,mphosph6	25:37039491-37047674	5_mg	60_mg	113.11	45.4729	-1.31465	-4.97234	5e-05	0.00148241	yes
XLOC_027347	XLOC_019681	wu:fe38f03	25:37346884-37347196	5_mg	60_mg	135.75	259.664	0.935691	3.50985	5e-05	0.00148241	yes
XLOC_027365	XLOC_019684	HIST2H2AB (13 of 30)	25:37403771-37404158	5_mg	60_mg	369.708	739.576	1.00031	4.1487	5e-05	0.00148241	yes
XLOC_027418	XLOC_019724	FP326649.1	3:1012351-1045993	5_mg	60_mg	18.8346	9.17527	-1.03756	-2.86733	5e-05	0.00148241	yes
XLOC_027421	XLOC_019936	rpl19	3:15849891-15852423	5_mg	60_mg	307.535	470.555	0.613612	2.51446	5e-05	0.00148241	yes
XLOC_027422	XLOC_019969	rps2	3:18127815-18132119	5_mg	60_mg	314.113	468.044	0.575361	2.92658	5e-05	0.00148241	yes
XLOC_027515	XLOC_020054	dnal4a	3:24803199-24813818	5_mg	60_mg	18.0239	9.11966	-0.982862	-2.75347	5e-05	0.00148241	yes
XLOC_027522	XLOC_020073	nubp1	3:26039049-26086127	5_mg	60_mg	33.4152	17.3534	-0.945284	-3.38252	5e-05	0.00148241	yes
XLOC_027537	XLOC_020082	ppp4ca	3:26790850-26798828	5_mg	60_mg	187.303	102.946	-0.863484	-3.93099	5e-05	0.00148241	yes
XLOC_027542	XLOC_020097	arhgdig	3:27864728-27920351	5_mg	60_mg	32.8567	16.4788	-0.995575	-3.72676	5e-05	0.00148241	yes
XLOC_027582	XLOC_020123	Metazoa_SRP	3:30399857-30400153	5_mg	60_mg	12649.3	19166.9	0.599564	2.65311	5e-05	0.00148241	yes
XLOC_027612	XLOC_020136	ccdc43	3:31737512-31742339	5_mg	60_mg	31.0423	16.488	-0.912821	-2.73397	5e-05	0.00148241	yes
XLOC_027669	XLOC_020178	setd1a	3:32851132-32879554	5_mg	60_mg	21.4357	7.04416	-1.60552	-4.30104	5e-05	0.00148241	yes
XLOC_027673	XLOC_020181	cd2bp2	3:32969017-32979359	5_mg	60_mg	18.4355	5.91069	-1.64109	-3.35697	5e-05	0.00148241	yes
XLOC_027696	XLOC_020213	rbbp6	3:35491690-35506490	5_mg	60_mg	45.944	28.2597	-0.701133	-2.50679	5e-05	0.00148241	yes
XLOC_027751	XLOC_020276	CARD11	3:41584581-41628383	5_mg	60_mg	5.06701	1.95503	-1.37395	-3.33706	5e-05	0.00148241	yes
XLOC_027754	XLOC_020366	pbx4	3:53638911-53714493	5_mg	60_mg	24.356	14.3544	-0.762791	-2.35342	5e-05	0.00148241	yes
XLOC_027769	XLOC_020367	brd4	3:53754185-53869362	5_mg	60_mg	12.7364	7.18329	-0.826238	-2.40636	5e-05	0.00148241	yes
XLOC_027774	XLOC_020401	RNF213	3:57266293-57284534	5_mg	60_mg	10.9659	3.98155	-1.46163	-3.58993	5e-05	0.00148241	yes
XLOC_027793	XLOC_020402	rnf213a	3:57293723-57523266	5_mg	60_mg	13.791	7.85595	-0.811868	-2.42866	5e-05	0.00148241	yes
XLOC_027809	XLOC_020452	CABZ01087514.1	3:61424789-61440306	5_mg	60_mg	6.07638	2.83827	-1.0982	-2.9787	5e-05	0.00148241	yes
XLOC_027827	XLOC_020461	RAI1	3:62695173-62701887	5_mg	60_mg	2.74105	0.968652	-1.50068	-2.75737	5e-05	0.00148241	yes
XLOC_027851	XLOC_020606	BX005085.4	3:7687653-7743022	5_mg	60_mg	16.1494	6.51476	-1.3097	-3.07881	5e-05	0.00148241	yes
XLOC_027857	XLOC_020679	gadd45gip1	3:14296004-14299731	5_mg	60_mg	17.7408	35.8679	1.01562	2.86784	5e-05	0.00148241	yes
XLOC_027884	XLOC_020818	rps15a	3:26666186-26672111	5_mg	60_mg	46.993	90.4241	0.944263	3.5317	5e-05	0.00148241	yes
XLOC_027905	XLOC_020899	C3H17orf104	3:31745156-31756222	5_mg	60_mg	15.9731	5.55291	-1.52433	-3.66128	5e-05	0.00148241	yes
XLOC_027907	XLOC_021098	TTYH3 (1 of 2)	3:41950127-42081430	5_mg	60_mg	8.74094	4.53835	-0.945622	-3.26284	5e-05	0.00148241	yes
XLOC_027934	XLOC_021244	ENSDARG00000089414	3:61141773-61187074	5_mg	60_mg	7.45025	2.50227	-1.57405	-2.37643	5e-05	0.00148241	yes
XLOC_027935	XLOC_021497	bcat1	4:16348149-16365604	5_mg	60_mg	7.33795	1.09459	-2.74499	-3.21065	5e-05	0.00148241	yes
XLOC_027936	XLOC_021506	ccdc53	4:16724055-16730262	5_mg	60_mg	13.5366	6.42198	-1.07577	-2.78755	5e-05	0.00148241	yes
XLOC_027952	XLOC_022392	nap1l1	4:2216011-2241310	5_mg	60_mg	145.136	232.478	0.679687	3.01257	5e-05	0.00148241	yes
XLOC_027969	XLOC_022450	nudt5	4:7050535-7056157	5_mg	60_mg	63.7387	36.2549	-0.813994	-2.85878	5e-05	0.00148241	yes
XLOC_027973	XLOC_022490	si:dkey-207j16.5	4:9786318-9828071	5_mg	60_mg	64.2567	18.7446	-1.77737	-5.30507	5e-05	0.00148241	yes
XLOC_027989	XLOC_022599	ldhba	4:15897287-15904190	5_mg	60_mg	300.448	469.102	0.642786	2.99912	5e-05	0.00148241	yes
XLOC_027994	XLOC_022635	rap1b	4:17921004-18007522	5_mg	60_mg	22.1793	11.9545	-0.891662	-2.9455	5e-05	0.00148241	yes
XLOC_028020	XLOC_022646	fam3c	4:19036409-19043251	5_mg	60_mg	71.3792	38.8763	-0.876613	-3.58827	5e-05	0.00148241	yes
XLOC_028028	XLOC_022665	hcls1	4:21236016-21247351	5_mg	60_mg	1.36099	0.181996	-2.90268	-3.15299	5e-05	0.00148241	yes
XLOC_028031	XLOC_022699	creld2	4:26378362-26395676	5_mg	60_mg	91.217	45.2412	-1.01167	-3.76357	5e-05	0.00148241	yes
XLOC_028035	XLOC_022700	zbed4	4:26409603-26426088	5_mg	60_mg	36.4991	18.485	-0.981507	-3.77533	5e-05	0.00148241	yes
XLOC_028046	XLOC_022713	zgc:174315	4:28259108-28266152	5_mg	60_mg	28.7603	13.7532	-1.06431	-2.89736	5e-05	0.00148241	yes
XLOC_028047	XLOC_022815	zgc:171626	4:31273069-31281817	5_mg	60_mg	12.0654	5.46054	-1.14376	-2.72065	5e-05	0.00148241	yes
XLOC_028048	XLOC_023642	zgc:153116	4:60415442-60418797	5_mg	60_mg	20.0185	6.43298	-1.63777	-2.76948	5e-05	0.00148241	yes
XLOC_028049	XLOC_023704	RPAIN	5:3908753-3926118	5_mg	60_mg	326.303	208.025	-0.649454	-2.64629	5e-05	0.00148241	yes
XLOC_028057	XLOC_023724	ostf1	5:7131889-7150541	5_mg	60_mg	22.0217	8.41041	-1.38867	-3.72549	5e-05	0.00148241	yes
XLOC_028061	XLOC_023802	h2afv	5:14853212-14858612	5_mg	60_mg	659.802	377.192	-0.806732	-3.80166	5e-05	0.00148241	yes
XLOC_028081	XLOC_023876	si:dkey-27p18.3	5:24189999-24207824	5_mg	60_mg	22.1915	8.75821	-1.3413	-3.04484	5e-05	0.00148241	yes
XLOC_028149	XLOC_023877	BX546499.1	5:24236472-24238316	5_mg	60_mg	12.1693	3.0809	-1.98182	-3.56759	5e-05	0.00148241	yes
XLOC_028153	XLOC_023901	ercc6l	5:25582519-25595454	5_mg	60_mg	35.5524	22.2675	-0.67501	-2.60857	5e-05	0.00148241	yes
XLOC_028167	XLOC_023949	hdr	5:29049494-29059630	5_mg	60_mg	67.5715	39.2206	-0.784805	-2.77757	5e-05	0.00148241	yes
XLOC_028170	XLOC_023960	vamp8	5:29915960-29923913	5_mg	60_mg	60.0269	31.6631	-0.922808	-3.47448	5e-05	0.00148241	yes
XLOC_028273	XLOC_024005	ankfy1	5:32637780-32669857	5_mg	60_mg	23.9385	13.2265	-0.855902	-2.77043	5e-05	0.00148241	yes
XLOC_028298	XLOC_024033	rpl12	5:34500585-34504918	5_mg	60_mg	337.139	614.13	0.865201	3.63013	5e-05	0.00148241	yes
XLOC_028299	XLOC_024141	si:dkey-3h3.3	5:42460730-42465142	5_mg	60_mg	33.6521	15.2091	-1.14576	-3.64366	5e-05	0.00148241	yes
XLOC_028306	XLOC_024203	gpr98	5:50466237-50722918	5_mg	60_mg	5.50435	1.51106	-1.86501	-5.27246	5e-05	0.00148241	yes
XLOC_028307	XLOC_024210	gcnt4a	5:52712790-52716312	5_mg	60_mg	3.62491	0.384332	-3.23752	-3.67128	5e-05	0.00148241	yes
XLOC_028308	XLOC_024263	slc31a1	5:58770858-58797239	5_mg	60_mg	37.2777	21.9172	-0.766252	-3.15403	5e-05	0.00148241	yes
XLOC_028338	XLOC_024268	ufc1	5:59064724-59067961	5_mg	60_mg	68.2888	31.0542	-1.13686	-3.90193	5e-05	0.00148241	yes
XLOC_028354	XLOC_024272	btg4	5:59273721-59275804	5_mg	60_mg	716.266	465.439	-0.621904	-3.07039	5e-05	0.00148241	yes
XLOC_028357	XLOC_024350	pho	5:65378902-65389090	5_mg	60_mg	58.3058	35.6497	-0.709749	-2.7688	5e-05	0.00148241	yes
XLOC_028422	XLOC_024363	TTF1 (6 of 6)	5:66529433-66538430	5_mg	60_mg	111.704	64.7321	-0.787122	-2.9962	5e-05	0.00148241	yes
XLOC_028444	XLOC_024421	her7	5:71711884-71713200	5_mg	60_mg	23.9126	8.73518	-1.45286	-2.86077	5e-05	0.00148241	yes
XLOC_028447	XLOC_024503	hspa5	5:2513292-2521203	5_mg	60_mg	343.357	548.704	0.676319	3.8638	5e-05	0.00148241	yes
XLOC_028454	XLOC_024621	kat6a	5:16098237-16147039	5_mg	60_mg	28.1649	11.9395	-1.23815	-4.56715	5e-05	0.00148241	yes
XLOC_028466	XLOC_024681	fam123b	5:23797755-23802389	5_mg	60_mg	16.2539	7.04675	-1.20575	-3.01902	5e-05	0.00148241	yes
XLOC_028483	XLOC_024771	C5H9orf85	5:27371027-27378294	5_mg	60_mg	58.2224	34.0944	-0.772036	-3.23306	5e-05	0.00148241	yes
XLOC_028489	XLOC_024864	ntmt1	5:34116967-34123174	5_mg	60_mg	81.6348	48.4786	-0.751838	-2.91191	5e-05	0.00148241	yes
XLOC_028490	XLOC_024886	zgc:63972	5:35558112-35577766	5_mg	60_mg	8.94046	1.77441	-2.33301	-3.3339	5e-05	0.00148241	yes
XLOC_028527	XLOC_024918	ARHGAP35 (2 of 2)	5:39466209-39475834	5_mg	60_mg	38.716	23.2277	-0.737084	-2.8629	5e-05	0.00148241	yes
XLOC_028565	XLOC_025150	crfb6	5:47501038-47506453	5_mg	60_mg	44.7575	21.9231	-1.02968	-4.0664	5e-05	0.00148241	yes
XLOC_028577	XLOC_025361	spag7	5:70902008-70916676	5_mg	60_mg	97.1156	58.7508	-0.725094	-2.84117	5e-05	0.00148241	yes
XLOC_028704	XLOC_025606	RPTOR	6:17426299-17680989	5_mg	60_mg	13.3796	6.35134	-1.0749	-3.34245	5e-05	0.00148241	yes
XLOC_028718	XLOC_025618	zgc:174863	6:18728660-18736315	5_mg	60_mg	28.6852	11.1677	-1.36097	-3.96938	5e-05	0.00148241	yes
XLOC_028750	XLOC_025625	TNRC6C (2 of 3)	6:19170888-19196195	5_mg	60_mg	21.5892	12.2363	-0.819136	-3.23937	5e-05	0.00148241	yes
XLOC_028770	XLOC_025653	srp68	6:21612978-21639545	5_mg	60_mg	142.835	91.7406	-0.638721	-2.82607	5e-05	0.00148241	yes
XLOC_028797	XLOC_025669	rhebl1	6:23368319-23379486	5_mg	60_mg	38.6272	14.6943	-1.39436	-3.25355	5e-05	0.00148241	yes
XLOC_028801	XLOC_025738	ptmaa	6:29467936-29508825	5_mg	60_mg	15.8658	4.57654	-1.7936	-3.3357	5e-05	0.00148241	yes
XLOC_028852	XLOC_025820	zgc:152986	6:40398425-40401377	5_mg	60_mg	139.556	65.2965	-1.09577	-3.49003	5e-05	0.00148241	yes
XLOC_028870	XLOC_025876	CORT	6:45871907-45874184	5_mg	60_mg	22.6256	6.58215	-1.78132	-3.72687	5e-05	0.00148241	yes
XLOC_028877	XLOC_025909	npepl1	6:49693936-49712542	5_mg	60_mg	69.5901	111.155	0.675619	3.32962	5e-05	0.00148241	yes
XLOC_028913	XLOC_026026	keap1b	6:66887-73493	5_mg	60_mg	2.94294	7.95526	1.43465	3.35896	5e-05	0.00148241	yes
XLOC_028921	XLOC_026057	mtif2	6:6192215-6212328	5_mg	60_mg	9.16164	18.8387	1.04002	2.56205	5e-05	0.00148241	yes
XLOC_028934	XLOC_026132	atp5g3b	6:10692092-10774598	5_mg	60_mg	394.256	622.931	0.659941	2.71006	5e-05	0.00148241	yes
XLOC_028991	XLOC_026162	eef1b2	6:13110536-13116230	5_mg	60_mg	274.856	456.398	0.731614	2.39692	5e-05	0.00148241	yes
XLOC_029001	XLOC_026185	AGAP9	6:15961366-16311293	5_mg	60_mg	18.0985	11.5939	-0.642502	-2.23524	5e-05	0.00148241	yes
XLOC_029004	XLOC_026204	stx8	6:18123022-18236139	5_mg	60_mg	85.2571	45.382	-0.909702	-3.39077	5e-05	0.00148241	yes
XLOC_029012	XLOC_026304	TMEM131	6:29027017-29090810	5_mg	60_mg	91.8039	58.4601	-0.651104	-2.8606	5e-05	0.00148241	yes
XLOC_029021	XLOC_026346	rgs4	6:34379925-34384645	5_mg	60_mg	2.60856	0.73601	-1.82546	-2.68426	5e-05	0.00148241	yes
XLOC_029030	XLOC_026401	TSFM	6:39828406-39834295	5_mg	60_mg	53.6362	27.9872	-0.938442	-3.25386	5e-05	0.00148241	yes
XLOC_029056	XLOC_026406	ENSDARG00000040707	6:39991627-39994310	5_mg	60_mg	41.4339	19.8338	-1.06286	-2.98017	5e-05	0.00148241	yes
XLOC_029082	XLOC_026467	rybpb	6:43938008-43975539	5_mg	60_mg	17.8146	9.49152	-0.908352	-3.05324	5e-05	0.00148241	yes
XLOC_029106	XLOC_026535	CU929431.1	6:53100113-53113054	5_mg	60_mg	3.21463	1.21853	-1.39952	-3.27586	5e-05	0.00148241	yes
XLOC_029151	XLOC_026571	ZNFX1	6:57348405-57375943	5_mg	60_mg	3.96877	1.13538	-1.80552	-3.83642	5e-05	0.00148241	yes
XLOC_029205	XLOC_026720	HIST2H2AB (9 of 30)	7:6748074-6748866	5_mg	60_mg	341.731	597.622	0.806373	3.49993	5e-05	0.00148241	yes
XLOC_029252	XLOC_026721	wu:fe11b02	7:6750366-6750955	5_mg	60_mg	503.523	287.045	-0.810782	-2.71589	5e-05	0.00148241	yes
XLOC_029347	XLOC_026724	zgc:171759	7:6754501-6755146	5_mg	60_mg	258.1	71.1698	-1.85859	-4.34699	5e-05	0.00148241	yes
XLOC_029432	XLOC_026728	wu:fe38f03	7:6803250-6803562	5_mg	60_mg	507.747	840.084	0.726425	2.68416	5e-05	0.00148241	yes
XLOC_029452	XLOC_026867	CD68	7:20639679-20649221	5_mg	60_mg	26.2636	10.2022	-1.36418	-3.98149	5e-05	0.00148241	yes
XLOC_029457	XLOC_026868	im:7136729	7:20653613-20657936	5_mg	60_mg	6.46036	1.22104	-2.4035	-3.0345	5e-05	0.00148241	yes
XLOC_029520	XLOC_026871	zgc:171731	7:20757857-20762495	5_mg	60_mg	21.765	7.44739	-1.5472	-4.09369	5e-05	0.00148241	yes
XLOC_029532	XLOC_026889	slc3a2a	7:21681659-21688043	5_mg	60_mg	6.79675	2.34974	-1.53235	-2.5545	5e-05	0.00148241	yes
XLOC_029533	XLOC_026900	KDM6B (1 of 2)	7:22933202-22946812	5_mg	60_mg	21.861	12.8238	-0.76954	-3.03705	5e-05	0.00148241	yes
XLOC_029536	XLOC_026970	mtmr1a	7:26984247-27002780	5_mg	60_mg	23.3584	10.2562	-1.18745	-2.71415	5e-05	0.00148241	yes
XLOC_029589	XLOC_026971	hmgb3a	7:27039092-27044149	5_mg	60_mg	9.24379	3.40397	-1.44126	-2.53929	5e-05	0.00148241	yes
XLOC_029591	XLOC_027037	SEMA4B (2 of 2)	7:31582647-31603677	5_mg	60_mg	16.8313	9.68959	-0.796636	-2.76426	5e-05	0.00148241	yes
XLOC_029597	XLOC_027141	lmbr1	7:42050532-42107062	5_mg	60_mg	18.1583	9.55976	-0.925587	-3.36291	5e-05	0.00148241	yes
XLOC_029611	XLOC_027176	pop4	7:47573289-47581164	5_mg	60_mg	158.89	81.014	-0.97179	-3.84989	5e-05	0.00148241	yes
XLOC_029627	XLOC_027211	DTHD1	7:52257080-52273787	5_mg	60_mg	0.481239	4.18778	3.12136	3.35163	5e-05	0.00148241	yes
XLOC_029660	XLOC_027238	cdh1	7:56206924-56228078	5_mg	60_mg	395.817	254.41	-0.637679	-3.00273	5e-05	0.00148241	yes
XLOC_029662	XLOC_027247	ANKRD11	7:57634255-57673273	5_mg	60_mg	18.9576	7.65615	-1.30808	-5.22084	5e-05	0.00148241	yes
XLOC_029663	XLOC_027270	RPS20	7:59990937-59995522	5_mg	60_mg	442.25	669.806	0.598881	2.33734	5e-05	0.00148241	yes
XLOC_029674	XLOC_027347	ZFHX3 (1 of 2)	7:70493880-70652404	5_mg	60_mg	1.63982	0.34648	-2.2427	-4.07489	5e-05	0.00148241	yes
XLOC_029705	XLOC_027418	HIST2H2AB (20 of 30)	7:76824552-76824939	5_mg	60_mg	1273.39	1936.82	0.605015	2.62743	5e-05	0.00148241	yes
XLOC_029716	XLOC_027422	wu:fe38f03	7:76858634-76858946	5_mg	60_mg	1313.39	2086.47	0.66777	3.2746	5e-05	0.00148241	yes
XLOC_029717	XLOC_027515	wu:fe38f03	7:6909028-6909340	5_mg	60_mg	146.433	9.41307	-3.95943	-4.0602	5e-05	0.00148241	yes
XLOC_029718	XLOC_027537	PACS1 (1 of 3)	7:7750210-7770277	5_mg	60_mg	4.28507	2.02577	-1.08085	-3.26334	5e-05	0.00148241	yes
XLOC_029720	XLOC_027793	exosc6	7:30500299-30501313	5_mg	60_mg	50.5377	87.1179	0.78561	3.08819	5e-05	0.00148241	yes
XLOC_029736	XLOC_027809	tmed3	7:31512173-31514199	5_mg	60_mg	16.7999	7.14604	-1.23324	-4.08574	5e-05	0.00148241	yes
XLOC_029812	XLOC_027827	nap1l4b	7:33110564-33129341	5_mg	60_mg	64.2053	30.8038	-1.05958	-2.69894	5e-05	0.00148241	yes
XLOC_029829	XLOC_027851	map2k5	7:35305207-35405850	5_mg	60_mg	13.7046	7.40894	-0.887324	-2.85624	5e-05	0.00148241	yes
XLOC_029860	XLOC_027905	grpel1	7:41136969-41144266	5_mg	60_mg	65.6811	40.4476	-0.699425	-3.39945	5e-05	0.00148241	yes
XLOC_029890	XLOC_027907	WDR60	7:41516251-41537479	5_mg	60_mg	7.68339	1.53022	-2.328	-4.09209	5e-05	0.00148241	yes
XLOC_029913	XLOC_027935	cdh11	7:44733495-44760755	5_mg	60_mg	5.06008	1.6556	-1.61181	-2.73521	5e-05	0.00148241	yes
XLOC_029920	XLOC_027969	BX088691.2	7:51076363-51094159	5_mg	60_mg	35.1471	16.9534	-1.05183	-3.94073	5e-05	0.00148241	yes
XLOC_029959	XLOC_028047	ank2b	7:59131812-59343896	5_mg	60_mg	7.29892	1.54867	-2.23665	-1.43335	5e-05	0.00148241	yes
XLOC_029960	XLOC_028048	nsmaf	7:59387628-59423757	5_mg	60_mg	62.87	38.2929	-0.715295	-3.20156	5e-05	0.00148241	yes
XLOC_029978	XLOC_028049	ASPH	7:59424463-59452320	5_mg	60_mg	56.4151	27.5189	-1.03566	-3.63186	5e-05	0.00148241	yes
XLOC_029991	XLOC_028061	rwdd	7:61752941-61760103	5_mg	60_mg	76.1324	31.7517	-1.26168	-4.09883	5e-05	0.00148241	yes
XLOC_030014	XLOC_028167	HIST2H2AB (25 of 30)	7:76847639-76848026	5_mg	60_mg	1157.44	1888.07	0.705967	3.29955	5e-05	0.00148241	yes
XLOC_030030	XLOC_028273	ENSDARG00000088407	8:8415021-8430594	5_mg	60_mg	20.9739	11.4022	-0.879288	-3.43506	5e-05	0.00148241	yes
XLOC_030046	XLOC_028298	unc45b	8:11477305-11502770	5_mg	60_mg	9.07092	3.36773	-1.42947	-2.82023	5e-05	0.00148241	yes
XLOC_030121	XLOC_028422	zgc:153631	8:22963493-22977381	5_mg	60_mg	13.8939	3.99336	-1.79878	-3.12134	5e-05	0.00148241	yes
XLOC_030142	XLOC_028454	dnmt3b	8:24209206-24234142	5_mg	60_mg	22.587	12.7418	-0.825922	-3.02375	5e-05	0.00148241	yes
XLOC_030143	XLOC_028466	rpl10a	8:24591064-24595928	5_mg	60_mg	148.861	242.43	0.7036	2.59674	5e-05	0.00148241	yes
XLOC_030153	XLOC_028490	zgc:173994	8:26152011-26154745	5_mg	60_mg	10.4443	2.82961	-1.88404	-3.24101	5e-05	0.00148241	yes
XLOC_030167	XLOC_028527	prdm2a	8:27712581-27717170	5_mg	60_mg	16.5489	7.36411	-1.16815	-3.86099	5e-05	0.00148241	yes
XLOC_030236	XLOC_028577	C8H9orf172 (2 of 2)	8:32097008-32102411	5_mg	60_mg	1.5655	0.349264	-2.16423	-2.78004	5e-05	0.00148241	yes
XLOC_030266	XLOC_028704	ENSDARG00000093752,rimbp2	8:46121697-46195595	5_mg	60_mg	6.00783	0.23458	-4.67869	-1.64691	5e-05	0.00148241	yes
XLOC_030301	XLOC_028718	chmp4b	8:47446285-47459659	5_mg	60_mg	60.1237	31.1938	-0.946676	-3.5267	5e-05	0.00148241	yes
XLOC_030392	XLOC_028877	igsf9b	8:5062505-5153300	5_mg	60_mg	7.05604	2.72641	-1.37186	-3.62902	5e-05	0.00148241	yes
XLOC_030409	XLOC_028934	fxn	8:11367221-11381519	5_mg	60_mg	69.7185	33.2101	-1.06992	-4.76632	5e-05	0.00148241	yes
XLOC_030417	XLOC_028991	CEP350	8:15076328-15126235	5_mg	60_mg	61.3061	35.3515	-0.794262	-2.90292	5e-05	0.00148241	yes
XLOC_030427	XLOC_029001	ttc39a	8:16989757-17034527	5_mg	60_mg	7.30999	2.4184	-1.59582	-2.74202	5e-05	0.00148241	yes
XLOC_030464	XLOC_029151	tmem51a	8:27553980-27562902	5_mg	60_mg	38.3393	12.8638	-1.5755	-4.48212	5e-05	0.00148241	yes
XLOC_030474	XLOC_029589	ENSDARG00000094616	9:8432651-8435262	5_mg	60_mg	358.739	159.686	-1.16769	-4.73558	5e-05	0.00148241	yes
XLOC_030500	XLOC_029597	zgc:55512	9:9024873-9028935	5_mg	60_mg	206.13	112.977	-0.867524	-3.56987	5e-05	0.00148241	yes
XLOC_030502	XLOC_029662	dgkh	9:18302282-18476807	5_mg	60_mg	0.728008	3.0122	2.04879	2.85236	5e-05	0.00148241	yes
XLOC_030515	XLOC_029705	ska3	9:22293164-22298967	5_mg	60_mg	91.4038	57.7037	-0.663591	-2.50113	5e-05	0.00148241	yes
XLOC_030519	XLOC_029716	REV1	9:22826909-22850979	5_mg	60_mg	49.5233	33.1046	-0.581078	-2.39983	5e-05	0.00148241	yes
XLOC_030556	XLOC_029736	rif1	9:23814363-23835517	5_mg	60_mg	184.11	123.132	-0.580362	-2.47312	5e-05	0.00148241	yes
XLOC_030567	XLOC_029890	SRRM2	9:36885219-36895301	5_mg	60_mg	85.291	49.6811	-0.779698	-3.36325	5e-05	0.00148241	yes
XLOC_030579	XLOC_030046	MXRA5 (2 of 2)	9:57751242-57772650	5_mg	60_mg	11.3683	4.76508	-1.25445	-4.03286	5e-05	0.00148241	yes
XLOC_030601	XLOC_030266	C9H2orf15	9:22858107-22859258	5_mg	60_mg	136.534	65.5991	-1.05751	-3.72329	5e-05	0.00148241	yes
XLOC_030624	XLOC_030515	asnsd1	9:42153071-42163091	5_mg	60_mg	73.4306	46.8674	-0.647797	-2.57345	5e-05	0.00148241	yes
XLOC_030736	XLOC_030736	mt-cyb	MT:15307-16520	5_mg	60_mg	521.937	293.14	-0.832285	-3.73076	5e-05	0.00148241	yes
