# Supplementary material for: Dietary Intake Influences Adult Fertility and Offspring Fitness in Zebrafish
Source: PLoS One. 2016 Nov 21;11(11):e0166394. doi: 10.1371/journal.pone.0166394 (PMC5117665; doi:10.1371/journal.pone.0166394)
Supplement: S3 Table — Transcripts significantly downregulated by the 60 mg diet (upregulated by the 5 mg diet) were analysed for gene ontology using BiNGO, a Cytoscape plugin [1,2]. Provided in the table is the GO-ID, a description of the biological process, the statistical significance, the number of genes included in the category, and the gene names. (XLSX) [file pone.0166394.s011.xlsx]

## Sheet: Sheet1
File created with bingo (c) on 20/02/2016 at 10:31:27 PM
Selected ontology file : bundle://114.0:1/data/GO_Biological_Process
Selected annotation file : bundle://114.0:1/data/B_rerio_default
Overrepresentation
Selected statistical test : Hypergeometric test
Selected correction : Benjamini & Hochberg False Discovery Rate (FDR) correction
Selected significance level : 0.05
Testing option : Use whole annotation as reference set
GO-ID	p-value	corr p-value	x	n	X	N	Description	Genes in test set
9987	7.6402e-12	8.7404e-09	261	4752	489	12340	cellular process	CCNH|TRAF3IP1|POP4|SOX3|ZGC:171759|RPS6KA3B|AP1S2|AP1S1|FOXO3A|MPP5A|CUL1B|ZFPL1|PRKCD|NSMCE1|DICER1|SRRM1|MTAP|ATP6V0D1|ZFPM1|PTGES|SI:DKEY-11E23.4|ABCB4|ATP5J|VPS26A|VPS26B|KIF20BB|UGCG|SGPL1|GRPEL1|ATP1B1A|ST3GAL5|B4GALNT1|SNX5|SNX6|MCTS1|NCAPH2|PCGF5B|PBX4|SNX18A|WDR55|DAZL|DHFR|CYP26A1|ACER1|WNK1|DMRT2B|RAD17|CXCR4B|TUBA1L2|FXC1|PIGU|SI:CH211-195B13.1|ROBO4|AHCTF1|FEN1|ELL|SNX12|HNF4G|BRCA2|…
44237	4.3903e-06	0.0025112	159	2931	489	12340	cellular metabolic process	POP4|RPP30|UBE2D1|CWC27|SOX3|RPS6KA3B|NEK2|FOXO3A|MAF1|CUL1B|PSKH1|LIG1|PRKCD|NSMCE1|UBE2E2|DICER1|POU3F2|THOC7|RNF41|SRRM1|MTAP|PSPC1|UBE2V2|NHP2|JARID2B|ATP6V0D1|NOTCH1A|ZFPM1|DNMT3|SI:DKEY-11E23.4|IDI1|ENY2|PXK|TSG101|ATP5J|AK3|SUPT6H|GTF2E2|STK3|UGCG|SGPL1|GRPEL1|ATP1B1A|ST3GAL5|ABL2|B4GALNT1|TCEB1A|MAP2K5|MCTS1|SI:DKEY-103I16.6|HSPA9|UBE2H|NEK7|ASNS|ZGC:152986|PCGF5B|ACSF2|COQ6|WDR55|DHFR|CY…
90304	1.0431e-05	0.0032194	67	994	489	12340	nucleic acid metabolic process	FEN1|ELL|POP4|RPP30|HNF4G|FOXM1|BRCA2|MED12|SOX3|HIF1AL|MED10|DNMT3B|FOXO3A|MAF1|BCAS2|CCDC111|RYBPB|LIG1|RMI1|NSMCE1|TRPT1|DICER1|TERF1|RX3|POU3F2|THOC7|SRRM1|RIPPLY1|NR5A2|PRPF18|PSPC1|HOXA13B|C1D|IRF7|NHP2|POLR1D|JARID2B|NOTCH1A|ZFPM1|MIF4GDA|DNMT3|ENY2|HDAC3|HER7|HER9|BMI1A|SUPT6H|GTF2E2|POLR2A|MXI1|PCGF1|RXRG|MCTS1|UTP6|UBE2H|CHURC1|RRM2|NR1H3|PCGF5B|GTF2H5|WDR55|RAD52|ERCC1|RAD17|HER1|TRIM3…
44260	1.2328e-05	0.0032194	124	2196	489	12340	cellular macromolecule metabolic process	POP4|RPP30|UBE2D1|CWC27|SOX3|RPS6KA3B|NEK2|FOXO3A|MAF1|CUL1B|PSKH1|LIG1|PRKCD|NSMCE1|UBE2E2|DICER1|POU3F2|THOC7|RNF41|SRRM1|PSPC1|UBE2V2|NHP2|JARID2B|NOTCH1A|ZFPM1|DNMT3|ENY2|PXK|TSG101|SUPT6H|GTF2E2|STK3|GRPEL1|ST3GAL5|ABL2|TCEB1A|MAP2K5|MCTS1|SI:DKEY-103I16.6|HSPA9|UBE2H|NEK7|ZGC:152986|PCGF5B|WDR55|CDK7|ZGC:55512|CDK5|WNK1|RAD17|SI:CH211-195B13.1|FEN1|ELL|POMT1|NGLY1|HNF4G|FOXM1|BRCA2|DUSP14|M…
44238	1.4071e-05	0.0032194	169	3219	489	12340	primary metabolic process	ERCC6L|CTSSB.2|POP4|RPP30|UBE2D1|CWC27|SOX3|NRD1|RPS6KA3B|NEK2|FOXO3A|MAF1|CUL1B|PSKH1|LIG1|CAPN2A|PRKCD|NSMCE1|UBE2E2|DICER1|POU3F2|THOC7|RNF41|SRRM1|MTAP|PSPC1|UBE2V2|NHP2|JARID2B|ATP6V0D1|NOTCH1A|ZFPM1|DNMT3|SI:DKEY-11E23.4|IDI1|ENY2|PXK|TSG101|ATP5J|AK3|PLCXD1|PLA2G7|SUPT6H|GTF2E2|STK3|UGCG|NCSTN|GRPEL1|ATP1B1A|ST3GAL5|ABL2|B4GALNT1|TCEB1A|MAP2K5|MCTS1|SI:DKEY-103I16.6|HSPA9|UBE2H|NEK7|ASNS|Z…
34641	2.2301e-05	0.004252	83	1343	489	12340	cellular nitrogen compound metabolic process	FEN1|ELL|ASNSD1|POP4|RPP30|HNF4G|GLULA|FOXM1|BRCA2|MED12|SOX3|HIF1AL|MED10|DNMT3B|TK2|FOXO3A|MAF1|ENOPH1|BCAS2|CCDC111|RYBPB|LIG1|RMI1|NSMCE1|TRPT1|DICER1|TERF1|RX3|POU3F2|THOC7|SRRM1|RIPPLY1|MTAP|NR5A2|PRPF18|RRM2B|PSPC1|HOXA13B|C1D|IRF7|NHP2|POLR1D|JARID2B|BCAT1|ATP6V0D1|NOTCH1A|ZFPM1|MIF4GDA|PRTFDC1|DNMT3|ENY2|HDAC3|HER7|HER9|BMI1A|ATP5J|AK3|SUPT6H|AZIN1B|GTF2E2|POLR2A|ATP1B1A|MXI1|PCGF1|RXRG|…
6139	3.1294e-05	0.0051144	76	1211	489	12340	nucleobase, nucleoside, nucleotide and nucleic acid metabolic process	FEN1|ELL|POP4|RPP30|HNF4G|FOXM1|BRCA2|MED12|SOX3|HIF1AL|MED10|DNMT3B|TK2|FOXO3A|MAF1|BCAS2|CCDC111|RYBPB|LIG1|RMI1|NSMCE1|TRPT1|DICER1|TERF1|RX3|POU3F2|THOC7|SRRM1|RIPPLY1|MTAP|NR5A2|PRPF18|RRM2B|PSPC1|HOXA13B|C1D|IRF7|NHP2|POLR1D|JARID2B|ATP6V0D1|NOTCH1A|ZFPM1|MIF4GDA|PRTFDC1|DNMT3|ENY2|HDAC3|HER7|HER9|BMI1A|ATP5J|AK3|SUPT6H|GTF2E2|POLR2A|ATP1B1A|MXI1|PCGF1|RXRG|MCTS1|UTP6|UBE2H|CHURC1|RRM2|NR1H…
9653	3.913e-05	0.0055956	48	665	489	12340	anatomical structure morphogenesis	TRIM71|VEGFAA|SH3GL3|ROBO4|HDAC3|HER7|ELL|NCS1A|TRAF3IP1|ACVR1B|SUPT6H|AMOT|MED12|RAP1B|PPP4CA|CDH1|PHO|MPP5A|SNX5|HSPA9|KDM6B|UNC45B|STIL|CHURC1|CHUK|GPR98|PLEKHG5|PBX4|RX3|DISP1|DHFR|RIPPLY1|CYP26A1|PLCB3|SYNJ1|CDK5|APC|RBPJA|BBS12|DMRT2B|SLY1|TAX1BP3|NOTCH1A|BLF|ZFPM1|HER1|CXCR4B|PTGES
43170	5.3696e-05	0.0064231	137	2557	489	12340	macromolecule metabolic process	ERCC6L|CTSSB.2|POP4|RPP30|UBE2D1|CWC27|SOX3|NRD1|RPS6KA3B|NEK2|FOXO3A|MAF1|CUL1B|PSKH1|LIG1|CAPN2A|PRKCD|NSMCE1|UBE2E2|DICER1|POU3F2|THOC7|RNF41|SRRM1|PSPC1|UBE2V2|NHP2|JARID2B|NOTCH1A|ZFPM1|DNMT3|ENY2|PXK|TSG101|SUPT6H|GTF2E2|STK3|NCSTN|GRPEL1|ST3GAL5|ABL2|TCEB1A|MAP2K5|MCTS1|SI:DKEY-103I16.6|HSPA9|UBE2H|NEK7|ZGC:152986|PCGF5B|WDR55|CDK7|ZGC:55512|CDK5|WNK1|RAD17|SI:CH211-195B13.1|FEN1|ELL|POMT1…
6807	5.6146e-05	0.0064231	83	1378	489	12340	nitrogen compound metabolic process	FEN1|ELL|ASNSD1|POP4|RPP30|HNF4G|GLULA|FOXM1|BRCA2|MED12|SOX3|HIF1AL|MED10|DNMT3B|TK2|FOXO3A|MAF1|ENOPH1|BCAS2|CCDC111|RYBPB|LIG1|RMI1|NSMCE1|TRPT1|DICER1|TERF1|RX3|POU3F2|THOC7|SRRM1|RIPPLY1|MTAP|NR5A2|PRPF18|RRM2B|PSPC1|HOXA13B|C1D|IRF7|NHP2|POLR1D|JARID2B|BCAT1|ATP6V0D1|NOTCH1A|ZFPM1|MIF4GDA|PRTFDC1|DNMT3|ENY2|HDAC3|HER7|HER9|BMI1A|ATP5J|AK3|SUPT6H|AZIN1B|GTF2E2|POLR2A|ATP1B1A|MXI1|PCGF1|RXRG|…
8652	8.4265e-05	0.0086499	7	28	489	12340	cellular amino acid biosynthetic process	DHFR|CBSA|ASNSD1|ASNS|GLULA|BCAT1|ENOPH1
8104	9.0733e-05	0.0086499	28	324	489	12340	protein localization	NAPA|FXC1|SI:DKEY-167I21.2|PIGU|TSG101|SI:DKEY-13A21.4|APG3L|VPS26A|VPS26B|GGA1|GRPEL1|PCF11|TOM1|TIMM17A|AP1S2|AP1S1|MPP5A|VPS36|AP1M1|RAB3AA|MTX3|VPS13A|M6PR|ZGC:100918|PLEKHA8|TOM1L2|CHMP4B|SEC24C
9309	0.00011936	0.010136	8	39	489	12340	amine biosynthetic process	DHFR|CBSA|ASNSD1|ASNS|GLULA|BCAT1|ENOPH1|AZIN1B
43009	0.0001329	0.010136	16	140	489	12340	chordate embryonic development	HER7|CHUK|SUPT6H|DISP1|MED12|RIPPLY1|CYP26A1|PLCB3|APC|RBPJA|CDH1|DMRT2B|BCOR|MPP5A|NOTCH1A|HER1
9792	0.0001329	0.010136	16	140	489	12340	embryonic development ending in birth or egg hatching	HER7|CHUK|SUPT6H|DISP1|MED12|RIPPLY1|CYP26A1|PLCB3|APC|RBPJA|CDH1|DMRT2B|BCOR|MPP5A|NOTCH1A|HER1
6996	0.00017383	0.012429	29	354	489	12340	organelle organization	FXC1|SI:DKEY-167I21.2|ERCC6L|ENY2|AHCTF1|HDAC3|BMI1A|NAP1L4B|NAP1L4A|CHD2|GRPEL1|ZGC:171759|ZNF507|TXNL4A|UNC45B|STIL|NCAPH2|MTX3|H2AFV|HAUS6|CBX8B|TERF1|NDC80|KAT2B|APC|PFN2L|JARID2B|ATP6V0D1|MAD2L1
33036	0.00029395	0.017881	30	383	489	12340	macromolecule localization	NAPA|FXC1|SI:DKEY-167I21.2|PIGU|ENY2|TSG101|SI:DKEY-13A21.4|APG3L|VPS26A|VPS26B|GGA1|GRPEL1|PCF11|TOM1|TIMM17A|AP1S2|AP1S1|MPP5A|VPS36|AP1M1|RAB3AA|MTX3|VPS13A|M6PR|THOC7|ZGC:100918|PLEKHA8|TOM1L2|CHMP4B|SEC24C
61053	0.0003207	0.017881	10	68	489	12340	somite development	RIPPLY1|CYP26A1|HER7|CHUK|APC|RBPJA|DMRT2B|NOTCH1A|SUPT6H|HER1
1756	0.0003207	0.017881	10	68	489	12340	somitogenesis	RIPPLY1|CYP26A1|HER7|CHUK|APC|RBPJA|DMRT2B|NOTCH1A|SUPT6H|HER1
6350	0.00032599	0.017881	40	571	489	12340	transcription	ENY2|HDAC3|HER7|ELL|HER9|HNF4G|BMI1A|FOXM1|SUPT6H|GTF2E2|MED12|SOX3|POLR2A|HIF1AL|MED10|MXI1|PCGF1|FOXO3A|MAF1|RXRG|MCTS1|RYBPB|UBE2H|CHURC1|NR1H3|PCGF5B|RX3|POU3F2|RIPPLY1|NR5A2|PSPC1|HOXA13B|IRF7|POLR1D|JARID2B|NOTCH1A|ZFPM1|HER1|TRIM33|TAF2
48856	0.00032823	0.017881	68	1134	489	12340	anatomical structure development	TRIM71|SH3GL3|ARF1|ROBO4|AHCTF1|FEN1|CSF3R|ELL|NCS1A|TRAF3IP1|LZIC|FGFRL1B|AMOT|MED12|SOX3|MAEA|CDH1|MED10|AP1S1|MPP5A|KDM6B|UNC45B|CHUK|PLEKHG5|RX3|DISP1|RIPPLY1|PLCB3|BBS12|SLY1|SBDS|TAX1BP3|ATP6V0D1|NOTCH1A|BLF|ZFPM1|PTGES|VEGFAA|HDAC3|HER7|RAF1A|HER9|ACVR1B|SUPT6H|RAP1B|PPP4CA|PHO|SNX5|HSPA9|UBE2H|STIL|CHURC1|GPR98|PBX4|WDR55|DHFR|CYP26A1|LBX2|SYNJ1|CDK5|APC|RBPJA|DMRT2B|NF1|BCOR|HER1|TRIM33|…
60255	0.00046612	0.024238	73	1254	489	12340	regulation of macromolecule metabolic process	HNF4G|UBE2D1|ZGC:113424|FOXM1|MED12|SOX3|HIF1AL|MED10|DNMT3B|FOXO3A|ARID2|MAF1|RYBPB|UBE2E2|DICER1|TERF1|RX3|POU3F2|RIPPLY1|KAT2B|NR5A2|MYCN|PSPC1|HOXA13B|UBE2V2|IRF7|JARID2B|NOTCH1A|ZFPM1|MIF4GDA|DNMT3|ENY2|TSG101|HDAC3|HER7|HER9|TSHZ1|CEBPG|BMI1A|TEFA|SUPT6H|STAT5.2|HSF2|MKNK1|MXI1|PCGF1|RXRG|MCTS1|SI:DKEY-103I16.6|UBE2H|FLJ11011L|CHURC1|STAT1A|IRF2A|NR1H3|PCGF5B|SI:DKEYP-93D12.1|PBX4|UBE2G2|IR…
43542	0.00058263	0.02898	3	5	489	12340	endothelial cell migration	ROBO4|PLEKHG5|AMOT
80090	0.00066511	0.031704	71	1227	489	12340	regulation of primary metabolic process	GIT2B|HNF4G|UBE2D1|ZGC:113424|FOXM1|MED12|SOX3|HIF1AL|MED10|FOXO3A|ARID2|MAF1|RYBPB|UBE2E2|TERF1|RX3|POU3F2|RIPPLY1|KAT2B|NR5A2|MYCN|PSPC1|HOXA13B|UBE2V2|IRF7|JARID2B|NOTCH1A|ZFPM1|MIF4GDA|TBC1D19|ENY2|TSG101|HDAC3|HER7|HER9|TSHZ1|CEBPG|BMI1A|TEFA|SUPT6H|STAT5.2|HSF2|MKNK1|MXI1|PCGF1|RXRG|MCTS1|SI:DKEY-103I16.6|UBE2H|FLJ11011L|CHURC1|STAT1A|IRF2A|NR1H3|PCGF5B|SI:DKEYP-93D12.1|PBX4|UBE2G2|IRX1B|DA…
35282	0.00079376	0.035414	10	76	489	12340	segmentation	RIPPLY1|CYP26A1|HER7|CHUK|APC|RBPJA|DMRT2B|NOTCH1A|SUPT6H|HER1
7275	0.00080486	0.035414	78	1386	489	12340	multicellular organismal development	TRIM71|SH3GL3|ARF1|ROBO4|AHCTF1|FEN1|CSF3R|ELL|NCS1A|TRAF3IP1|LZIC|SMG7|FGFRL1B|TSKU|AMOT|MED12|SOX3|MAEA|CDH1|MED10|AP1S1|MPP5A|KDM6B|UNC45B|CHUK|PLEKHG5|RX3|POU3F2|DISP1|RIPPLY1|PLCB3|BBS12|HOXA13B|SLY1|SBDS|TAX1BP3|JARID2B|ATP6V0D1|NOTCH1A|BLF|ZFPM1|PTGES|VEGFAA|HDAC3|HER7|RAF1A|HER9|SEMA3E|ACVR1B|SUPT6H|RAP1B|PPP4CA|PHO|CLPTM1|PLXNA1|SNX5|HSPA9|UBE2H|STIL|CHURC1|GPR98|PBX4|WDR55|DAZL|DHFR|TDR…
34613	0.00083602	0.035422	15	149	489	12340	cellular protein localization	NAPA|FXC1|PIGU|MTX3|M6PR|GGA1|TOM1L2|GRPEL1|PCF11|TOM1|TIMM17A|AP1S2|AP1S1|SEC24C|AP1M1
70727	0.00089597	0.036247	15	150	489	12340	cellular macromolecule localization	NAPA|FXC1|PIGU|MTX3|M6PR|GGA1|TOM1L2|GRPEL1|PCF11|TOM1|TIMM17A|AP1S2|AP1S1|SEC24C|AP1M1
45184	0.00095053	0.036247	24	302	489	12340	establishment of protein localization	NAPA|RAB3AA|FXC1|TSG101|SI:DKEY-13A21.4|MTX3|M6PR|APG3L|VPS26A|VPS26B|ZGC:100918|PLEKHA8|GGA1|TOM1L2|GRPEL1|PCF11|TOM1|TIMM17A|AP1S2|AP1S1|CHMP4B|SEC24C|VPS36|AP1M1
15031	0.00095053	0.036247	24	302	489	12340	protein transport	NAPA|RAB3AA|FXC1|TSG101|SI:DKEY-13A21.4|MTX3|M6PR|APG3L|VPS26A|VPS26B|ZGC:100918|PLEKHA8|GGA1|TOM1L2|GRPEL1|PCF11|TOM1|TIMM17A|AP1S2|AP1S1|CHMP4B|SEC24C|VPS36|AP1M1
42246	0.00099026	0.036544	6	30	489	12340	tissue regeneration	HSPA9|KDM6B|PHO|SLY1|ACVR1B|CXCR4B
19222	0.0011228	0.038984	75	1337	489	12340	regulation of metabolic process	GIT2B|HNF4G|UBE2D1|ZGC:113424|FOXM1|MED12|SOX3|HIF1AL|MED10|DNMT3B|FOXO3A|ARID2|MAF1|RYBPB|UBE2E2|DICER1|TERF1|RX3|POU3F2|RIPPLY1|KAT2B|NR5A2|MYCN|PSPC1|HOXA13B|UBE2V2|IRF7|JARID2B|NOTCH1A|ZFPM1|MIF4GDA|DNMT3|TBC1D19|ENY2|TSG101|HDAC3|HER7|HER9|TSHZ1|CEBPG|BMI1A|TEFA|SUPT6H|STAT5.2|HSF2|MKNK1|MXI1|PCGF1|RXRG|MCTS1|SI:DKEY-103I16.6|UBE2H|FLJ11011L|CHURC1|STAT1A|IRF2A|NR1H3|PCGF5B|SI:DKEYP-93D12.1|…
7034	0.001131	0.038984	3	6	489	12340	vacuolar transport	M6PR|VPS26A|VPS26B
46907	0.0011586	0.038984	17	186	489	12340	intracellular transport	NAPA|FXC1|TRAPPC4|MTX3|M6PR|VPS26A|VPS26B|GGA1|TOM1L2|GRPEL1|PCF11|TOM1|TIMM17A|AP1S2|AP1S1|SEC24C|AP1M1
32502	0.0012241	0.040009	80	1450	489	12340	developmental process	TRIM71|SH3GL3|ARF1|ROBO4|AHCTF1|FEN1|CSF3R|ELL|NCS1A|TRAF3IP1|LZIC|SMG7|FGFRL1B|TSKU|AMOT|MED12|SOX3|MAEA|CDH1|MED10|KITLGA|AP1S1|MPP5A|KDM6B|UNC45B|CHUK|PLEKHG5|RX3|POU3F2|DISP1|RIPPLY1|PLCB3|BBS12|HOXA13B|SLY1|SBDS|TAX1BP3|JARID2B|ATP6V0D1|NOTCH1A|BLF|ZFPM1|PTGES|VEGFAA|HDAC3|HER7|RAF1A|HER9|SEMA3E|ACVR1B|SUPT6H|RAP1B|PPP4CA|PHO|CLPTM1|PLXNA1|SNX5|HSPA9|UBE2H|STIL|CHURC1|GPR98|PBX4|WDR55|DAZL|D…
48646	0.0013092	0.040656	21	256	489	12340	anatomical structure formation involved in morphogenesis	VEGFAA|UNC45B|ROBO4|HDAC3|HER7|CHUK|PLEKHG5|ACVR1B|SUPT6H|AMOT|RIPPLY1|CYP26A1|PPP4CA|CDK5|APC|RBPJA|CDH1|DMRT2B|MPP5A|NOTCH1A|HER1
6886	0.0013149	0.040656	14	140	489	12340	intracellular protein transport	NAPA|FXC1|MTX3|M6PR|GGA1|TOM1L2|GRPEL1|PCF11|TOM1|TIMM17A|AP1S2|AP1S1|SEC24C|AP1M1
51246	0.0014227	0.042688	11	96	489	12340	regulation of protein metabolic process	DAZL|UBE2H|ZGC:55512|FLJ11011L|TSG101|MKNK1|UBE2V2|UBE2D1|UBE2E2|UBE2G2|MIF4GDA
16043	0.0015107	0.042688	40	618	489	12340	cellular component organization	TUBA1L2|VEGFAA|FXC1|SI:DKEY-167I21.2|ERCC6L|ENY2|ROBO4|AHCTF1|HDAC3|TRAF3IP1|BMI1A|NAP1L4B|NAP1L4A|CHD2|GTF2E2|GRPEL1|ZGC:171759|ZNF507|AP1S1|TXNL4A|UNC45B|STIL|NCAPH2|MTX3|H2AFV|HAUS6|PBX4|CBX8B|TERF1|NDC80|DISP1|KAT2B|SYNJ1|APC|PFN2L|JARID2B|ATP6V0D1|NOTCH1A|CXCR4B|MAD2L1
6528	0.0015672	0.042688	2	2	489	12340	asparagine metabolic process	ASNSD1|ASNS
6529	0.0015672	0.042688	2	2	489	12340	asparagine biosynthetic process	ASNSD1|ASNS
42661	0.0015672	0.042688	2	2	489	12340	regulation of mesodermal cell fate specification	CHURC1|NOTCH1A
31099	0.0016704	0.043631	6	33	489	12340	regeneration	HSPA9|KDM6B|PHO|SLY1|ACVR1B|CXCR4B
48731	0.0016781	0.043631	59	1013	489	12340	system development	SH3GL3|ARF1|ROBO4|AHCTF1|FEN1|CSF3R|ELL|NCS1A|TRAF3IP1|LZIC|FGFRL1B|AMOT|MED12|SOX3|MAEA|CDH1|MED10|AP1S1|MPP5A|KDM6B|UNC45B|CHUK|PLEKHG5|RX3|DISP1|PLCB3|BBS12|SLY1|SBDS|TAX1BP3|ATP6V0D1|NOTCH1A|BLF|ZFPM1|VEGFAA|HDAC3|RAF1A|HER9|ACVR1B|SUPT6H|RAP1B|PPP4CA|PHO|SNX5|HSPA9|UBE2H|GPR98|PBX4|WDR55|DHFR|CYP26A1|SYNJ1|CDK5|APC|RBPJA|NF1|BCOR|TRIM33|CXCR4B
9067	0.0019211	0.048838	3	7	489	12340	aspartate family amino acid biosynthetic process	ASNSD1|ASNS|ENOPH1
