# Supplementary material for: Dietary Intake Influences Adult Fertility and Offspring Fitness in Zebrafish
Source: PLoS One. 2016 Nov 21;11(11):e0166394. doi: 10.1371/journal.pone.0166394 (PMC5117665; doi:10.1371/journal.pone.0166394)
Supplement: S4 Table — Transcripts significantly upregulated by the 60 mg diet (downregulated by the 5 mg diet) were analysed for gene ontology using BiNGO, a Cytoscape plugin [1,2]. Provided in the table is the GO-ID, a description of the biological process, the statistical significance, the number of genes included in the category, and the gene names. (XLSX) [file pone.0166394.s012.xlsx]

## Sheet: Sheet1
File created with bingo (c) on 20/02/2016 at 10:33:13 PM
Selected ontology file : bundle://114.0:1/data/GO_Biological_Process
Selected annotation file : bundle://114.0:1/data/B_rerio_default
Overrepresentation
Selected statistical test : Hypergeometric test
Selected correction : Benjamini & Hochberg False Discovery Rate (FDR) correction
Selected significance level : 0.05
Testing option : Use whole annotation as reference set
GO-ID	p-value	corr p-value	x	n	X	N	Description	Genes in test set
6412	1.4917e-18	7.0707e-16	25	237	128	12345	translation	MTIF2|RPL10A|RPL9|RPL6|EEF1B2|RPS4X|RPS15A|RPS19|RPS3|RPL38|RPL15|RPS2|RPL17|RPS12|RPL19|RPS9|EEF1DA|RPL21|RPLP2L|RPS6|TUFM|MARS|RPL26|EIF1B|RPS21
10467	3.6911e-12	8.7479e-10	37	1003	128	12345	gene expression	SOX21A|MTIF2|RPL10A|RPL9|RPL6|EEF1B2|RPS4X|EXOSC6|RPS15A|RPS19|NR2F6A|RUVBL1|RPS3|RPL38|RPL15|RPS2|E2F5|RPL17|RPS12|RPL19|RPS9|EEF1DA|RPL21|RPLP2L|RPS6|SMAD5|TDRD3|TUFM|NR4A1|PRPF6|AEBP2|MARS|SNRNP27|RPL26|IRF6|EIF1B|RPS21
34645	7.6412e-10	1.1158e-07	33	978	128	12345	cellular macromolecule biosynthetic process	SOX21A|MTIF2|RPL10A|RPL9|RPL6|EEF1B2|RPS4X|RPS15A|RPS19|NR2F6A|RUVBL1|RPS3|RPL38|RPL15|RPS2|E2F5|RPL17|RPS12|RPL19|RPS9|EEF1DA|RPL21|RPLP2L|RPS6|SMAD5|TUFM|NR4A1|AEBP2|MARS|RPL26|IRF6|EIF1B|RPS21
9059	9.4164e-10	1.1158e-07	33	986	128	12345	macromolecule biosynthetic process	SOX21A|MTIF2|RPL10A|RPL9|RPL6|EEF1B2|RPS4X|RPS15A|RPS19|NR2F6A|RUVBL1|RPS3|RPL38|RPL15|RPS2|E2F5|RPL17|RPS12|RPL19|RPS9|EEF1DA|RPL21|RPLP2L|RPS6|SMAD5|TUFM|NR4A1|AEBP2|MARS|RPL26|IRF6|EIF1B|RPS21
44249	6.4073e-09	6.0742e-07	37	1302	128	12345	cellular biosynthetic process	SOX21A|ATP5A1|MTIF2|RPL10A|RPL9|RPL6|EEF1B2|RPS4X|RPS15A|RPS19|NME2B.2|NR2F6A|GC2|RUVBL1|RPS3|RPL38|RPL15|RPS2|E2F5|RPL17|RPS12|RPL19|GPIA|RPS9|EEF1DA|RPL21|RPLP2L|RPS6|SMAD5|TUFM|NR4A1|AEBP2|MARS|RPL26|IRF6|EIF1B|RPS21
9058	3.0501e-08	2.4096e-06	37	1380	128	12345	biosynthetic process	SOX21A|ATP5A1|MTIF2|RPL10A|RPL9|RPL6|EEF1B2|RPS4X|RPS15A|RPS19|NME2B.2|NR2F6A|GC2|RUVBL1|RPS3|RPL38|RPL15|RPS2|E2F5|RPL17|RPS12|RPL19|GPIA|RPS9|EEF1DA|RPL21|RPLP2L|RPS6|SMAD5|TUFM|NR4A1|AEBP2|MARS|RPL26|IRF6|EIF1B|RPS21
44267	5.9944e-08	4.0591e-06	34	1227	128	12345	cellular protein metabolic process	MTIF2|RPL10A|RPL9|RPL6|HSPD1|EEF1B2|RPS4X|RPS15A|RPS19|GC2|RPS3|RPL38|RPL15|RPS2|RPL17|RPS12|RPL19|MAP2K6|TNIKA|CCT2|RPS9|EEF1DA|RPL21|RPLP2L|RPS6|TUFM|DNAJA2L|MOS|MARS|DNAJA2|ZGC:86598|RPL26|EIF1B|RPS21
44237	1.7636e-07	1.0449e-05	57	2934	128	12345	cellular metabolic process	RPL10A|RPL9|ENO3|RPL6|EEF1B2|RPS4X|RPS19|NME2B.2|RUVBL1|RPL38|RPS12|CCT2|RPS9|EEF1DA|RPL21|RPS6|H2AFX|PGD|TUFM|DNAJA2L|PRPF6|AEBP2|SNRNP27|NDUFS1|RPL26|IRF6|EIF1B|LDHBA|FH|SOX21A|ATP5A1|MTIF2|HSPD1|EXOSC6|RPS15A|NR2F6A|GC2|RPS3|RPL15|RPS2|E2F5|RPL17|PGAM1B|RPL19|MAP2K6|GPIA|TNIKA|DUT|RPLP2L|SMAD5|TDRD3|MOS|NR4A1|MARS|DNAJA2|ZGC:86598|RPS21
44260	2.5753e-07	1.3563e-05	47	2198	128	12345	cellular macromolecule metabolic process	SOX21A|MTIF2|RPL10A|RPL9|RPL6|HSPD1|EEF1B2|RPS4X|EXOSC6|RPS15A|RPS19|NR2F6A|GC2|RUVBL1|RPS3|RPL38|RPL15|RPS2|E2F5|RPL17|RPS12|RPL19|MAP2K6|TNIKA|CCT2|RPS9|EEF1DA|RPL21|RPLP2L|RPS6|H2AFX|SMAD5|TDRD3|TUFM|DNAJA2L|MOS|NR4A1|PRPF6|AEBP2|MARS|DNAJA2|SNRNP27|ZGC:86598|RPL26|IRF6|EIF1B|RPS21
19538	7.419e-07	3.5166e-05	37	1563	128	12345	protein metabolic process	MTIF2|RPL10A|RPL9|RPL6|HSPD1|EEF1B2|RPS4X|RPS15A|RPS19|GC2|RPS3|RPL38|RPL15|RPS2|RPL17|RPS12|RPL19|MAP2K6|TNIKA|CCT2|RPS9|EEF1DA|RPL21|RPLP2L|IM:7154842|RPS6|TUFM|DNAJA2L|MOS|NPEPL1|MARS|DNAJA2|CAPN2L|ZGC:86598|RPL26|EIF1B|RPS21
42176	1.089e-06	4.6925e-05	3	3	128	12345	regulation of protein catabolic process	PSMD2|PSMD3|PSMD1
43170	1.4653e-06	5.7879e-05	50	2559	128	12345	macromolecule metabolic process	RPL10A|RPL9|RPL6|EEF1B2|RPS4X|RPS19|RUVBL1|RPL38|RPS12|CCT2|RPS9|EEF1DA|RPL21|RPS6|H2AFX|TUFM|DNAJA2L|PRPF6|NPEPL1|AEBP2|CAPN2L|SNRNP27|RPL26|IRF6|EIF1B|SOX21A|MTIF2|HSPD1|EXOSC6|RPS15A|NR2F6A|GC2|RPS3|RPL15|RPS2|E2F5|RPL17|RPL19|MAP2K6|TNIKA|RPLP2L|IM:7154842|SMAD5|TDRD3|MOS|NR4A1|MARS|DNAJA2|ZGC:86598|RPS21
44238	1.9079e-06	6.9564e-05	58	3222	128	12345	primary metabolic process	RPL10A|RPL9|ENO3|RPL6|EEF1B2|RPS4X|RPS19|NME2B.2|RUVBL1|RPL38|RPS12|CCT2|RPS9|EEF1DA|RPL21|RPS6|H2AFX|PGD|TUFM|DNAJA2L|PRPF6|NPEPL1|AEBP2|CAPN2L|SNRNP27|RPL26|IRF6|EIF1B|LDHBA|SOX21A|ATP5A1|MTIF2|HSPD1|EXOSC6|RPS15A|NR2F6A|GC2|RPS3|RPL15|RPS2|E2F5|RPL17|PGAM1B|RPL19|MAP2K6|GPIA|TNIKA|DUT|RPLP2L|IM:7154842|SMAD5|TDRD3|MOS|NR4A1|MARS|DNAJA2|ZGC:86598|RPS21
8152	1.4568e-05	0.00049325	65	4027	128	12345	metabolic process	RPL10A|RPL9|ENO3|RPL6|EEF1B2|RPS4X|RPS19|NME2B.2|RUVBL1|RPL38|RPS12|CCT2|RPS9|EEF1DA|RPL21|DCXR|RPS6|H2AFX|PGD|TUFM|DNAJA2L|PRPF6|NPEPL1|AEBP2|CAPN2L|SNRNP27|NDUFS2|NDUFS1|RPL26|IRF6|EIF1B|LDHBA|FH|SOX21A|GSTM|ATP5A1|MTIF2|PDHB|ADH5|HSPD1|EXOSC6|RPS15A|NR2F6A|GC2|RPS3|RPL15|RPS2|E2F5|RPL17|PGAM1B|RPL19|MAP2K6|GPIA|TNIKA|DUT|RPLP2L|IM:7154842|SMAD5|TDRD3|MOS|NR4A1|MARS|DNAJA2|ZGC:86598|RPS21
6414	3.0149e-05	0.00095272	4	18	128	12345	translational elongation	EEF1B2|EEF1DA|RPLP2L|TUFM
9987	7.0235e-05	0.0020807	71	4757	128	12345	cellular process	ROBO3|POP1|RPL10A|RPL9|ENO3|RPL6|EEF1B2|RPS4X|RPS19|ZGC:171759|NME2B.2|RUVBL1|RPL38|FBXO5|SEC61B|RPS12|PDIA3|CCT2|RPS9|EEF1DA|RPL21|RPS6|H2AFX|PGD|TUFM|DNAJA2L|PRPF6|AEBP2|MYCH|NUP50|DDIT4|SNRNP27|NDUFS1|RPL26|IRF6|EIF1B|KPNB1|LDHBA|FH|SOX21A|ATP5A1|ZGC:173552|MTIF2|NCAPH|HSPD1|EXOSC6|SNX1|RPS15A|NR2F6A|GC2|RPS3|RPL15|RPS2|E2F5|RPL17|PGAM1B|RPL19|MAP2K6|GPIA|TNIKA|DUT|RPLP2L|NAP1L1|SMAD5|TDRD3|MO…
46365	0.00014661	0.0036575	5	49	128	12345	monosaccharide catabolic process	GPIA|LDHBA|PGD|ENO3|PGAM1B
6007	0.00014661	0.0036575	5	49	128	12345	glucose catabolic process	GPIA|LDHBA|PGD|ENO3|PGAM1B
19320	0.00014661	0.0036575	5	49	128	12345	hexose catabolic process	GPIA|LDHBA|PGD|ENO3|PGAM1B
46164	0.00023329	0.0052658	5	54	128	12345	alcohol catabolic process	GPIA|LDHBA|PGD|ENO3|PGAM1B
44275	0.00023329	0.0052658	5	54	128	12345	cellular carbohydrate catabolic process	GPIA|LDHBA|PGD|ENO3|PGAM1B
6323	0.0004142	0.0089241	5	61	128	12345	DNA packaging	ZGC:171759|H2AFX|ZGC:173552|NAP1L1|NCAPH
71103	0.00048136	0.0095069	5	63	128	12345	DNA conformation change	ZGC:171759|H2AFX|ZGC:173552|NAP1L1|NCAPH
6006	0.00048136	0.0095069	5	63	128	12345	glucose metabolic process	GPIA|LDHBA|PGD|ENO3|PGAM1B
6091	0.00060081	0.011391	7	139	128	12345	generation of precursor metabolites and energy	GPIA|LDHBA|FH|ATP5A1|NDUFS1|ENO3|PGAM1B
16052	0.00068504	0.012489	5	68	128	12345	carbohydrate catabolic process	GPIA|LDHBA|PGD|ENO3|PGAM1B
6096	0.00090988	0.015973	4	42	128	12345	glycolysis	GPIA|LDHBA|ENO3|PGAM1B
19318	0.0014312	0.024228	5	80	128	12345	hexose metabolic process	GPIA|LDHBA|PGD|ENO3|PGAM1B
5996	0.0017785	0.029069	5	84	128	12345	monosaccharide metabolic process	GPIA|LDHBA|PGD|ENO3|PGAM1B
6066	0.0024018	0.034847	6	131	128	12345	alcohol metabolic process	GPIA|LDHBA|PGD|ENO3|ADH5|PGAM1B
6334	0.0024996	0.034847	4	55	128	12345	nucleosome assembly	ZGC:171759|H2AFX|ZGC:173552|NAP1L1
65004	0.0024996	0.034847	4	55	128	12345	protein-DNA complex assembly	ZGC:171759|H2AFX|ZGC:173552|NAP1L1
31497	0.0024996	0.034847	4	55	128	12345	chromatin assembly	ZGC:171759|H2AFX|ZGC:173552|NAP1L1
34728	0.0024996	0.034847	4	55	128	12345	nucleosome organization	ZGC:171759|H2AFX|ZGC:173552|NAP1L1
44282	0.003337	0.045193	5	97	128	12345	small molecule catabolic process	GPIA|LDHBA|PGD|ENO3|PGAM1B
