# Supplementary material for: Dietary Intake Influences Adult Fertility and Offspring Fitness in Zebrafish
Source: PLoS One. 2016 Nov 21;11(11):e0166394. doi: 10.1371/journal.pone.0166394 (PMC5117665; doi:10.1371/journal.pone.0166394)
Supplement: S5 Table — The list of 21 human orthologs that were significantly upregulated by the 5 mg diet (downregulated by the 60 mg diet) in this study and also found to be upregulated by caloric restriction in the mouse ovary by Sharov et al. [3]. (XLSX) [file pone.0166394.s013.xlsx]

## Sheet: Sheet1
Human orthologs
ABCB1
ABCB4
ABCB11
ABCB5
AMY1C
AMY2A
AMY2B
AMY1A
AMY1B
SLC3A2
COL1A2
AMACR
C10orf90
DMRT2
FDX1
DECR1
HSDL2
TNNI3K
SCLT1
NRN1
SFPQ
